# Supplementary material for: A Sensor for Detecting Aqueous Cu2+ That Functions in a Just-Add-Water Format
Source: ACS Omega. 2024 Dec 19;10(1):1188–97. doi: 10.1021/acsomega.4c08751 (PMC11740102; doi:10.1021/acsomega.4c08751)
Supplement: Supplementary file 2 — ao4c08751_si_002.zip [file ao4c08751_si_002.zip]

Archive with 2 entries (2 files):
- ao4c08751_si_002/Lucci_Cu_Sensor_Cu_Sensor_Flowsheets-REVISED.xlsx
- ao4c08751_si_002/Lucci_Cu_Sensor_Cu_Sensor_Master-Data-REVISED.xls
