# Supplementary material for: A Sensor for Detecting Aqueous Cu2+ That Functions in a Just-Add-Water Format
Source: ACS Omega. 2024 Dec 19;10(1):1188–97. doi: 10.1021/acsomega.4c08751 (PMC11740102; doi:10.1021/acsomega.4c08751)
Supplement: Supplementary file 2 — ao4c08751_si_002.zip [file ao4c08751_si_002.zip › ao4c08751_si_002/Lucci_Cu_Sensor_Cu_Sensor_Flowsheets-REVISED.xlsx]

## Sheet: No_DTPA
Hydrogen Peroxide Serial Dilutions (Starting with 30% = 9.8 M)						Buffer Mix
Final Conc. (mM)	Solution Conc. (mM)	µL H2O2 (Serial)	µL Water	Total			Stock (mM)	µL Stock	Solution Conc. (mM)	Final Conc. (mM)
	9800					NaH2PO4	1000	8	40	10
100	1000	20	176	196		SDS	100	20	10	2.5
8	80	16	184	200		TMB in DMSO	40	15	3	0.75
						NaOH	1000	7.52	37.6	9.4
						Water		149.48
						Total		200
						Premix
							µL
						4 M NaCl	330
						Buffer Mix	150
						Total	480
						PCR Tube
						Hydrogen Peroxide	2	µL
						Premix	16	µL
						Rehydrate with	20	µL

## Sheet: DTPA
Hydrogen Peroxide Serial Dilutions (Starting with 30% = 9.8 M)						Buffer Mix
Final Conc. (mM)	Solution Conc. (mM)	µL (Serial)	µL Water	Total			Stock (mM)	µL Stock	Solution Conc. (mM)	Final Conc. (mM)
	9800					NaH2PO4	1000	8	41.6667	10
100	1000	20	176	196		SDS	100	20	10.4167	2.5
8	80	16	184	200		TMB in DMSO	40	15	3.125	0.75
						NaOH	1000	7.52	39.1667	9.4
						Water		141.48
						Total		192
						DTPA Serial Dilutions (Starting w ~40% Purum = 1 M)
						Final Conc. (mM)	Solution Conc. (mM)	µL (Serial)	µL Water	Total
						10	1000
						1	100	20	180	200
						0.1	10	20	180	200
						0.0125	1.25	25	175	200
						Premix
							µL
						4 M NaCl	330
						DTPA	6
						Buffer Mix	144
						Total	480
						PCR Tube
						Hydrogen Peroxide	2	µL
						Premix	16	µL
						Rehydrate with	20	µL

## Sheet: Cu_DNAzyme
Hydrogen Peroxide Serial Dilutions (Starting 30% = 9800 mM)							Buffer Mix
Final Conc. (mM)	Solution Conc. (mM)	µL H2O2 (Serial)	µL Water	Total				Stock (mM)	µL Stock	Solution Conc. (mM)	Final Conc. (mM)
	9800						PBS (Stock 10X)	10	80	5	1
100	1000	20	176	196			SDS	100	20	12.5	2.5
10	100	20	180	200			TMB	40	10	2.5	0.5
1	10	20	180	200			Water		50
							Total		160								DNAzyme Mix
																		Stock mM	µL	Solution Conc. (mM)
							Pre-Mix										Substrate Strand (or water)	0.333	1.5015	0.01		HEPES 7.0 Preparation
								Stock (mM)	µL Stock	Solution Conc. (mM)	Final Conc. (mM)						Enzymatic Strand (or water)	0.205	2.68293	0.011			Stock mM	µL	Solution Conc. (mM)
							Buffer Mix	NA	70	NA	NA						HEPES pH 7	200	12.5	50		HEPES	400	100	200
							DNAzyme Mix	0.01	17.5	NA	0.0005						NaCl	4000	18.75	1500		NaOH	4000	2.86	57.2
							Total		87.5								Water		14.55			Water		97
																	Total		50			Total		200
							Hemin Water								Hemin Serial Dilutions (Starting with 10 mM in DMSO)
								Stock (mM)	µL Stock	Solution Conc. (mM)	Final Conc. (mM)				Final Conc. (mM)	Solution Conc. (mM)	µL Hemin (Serial)	µL Water	Total
							Hemin (variable conc.)	0.01	20	0.00181818	0.001					10
							4 M NaCl	4000	75	2727.27	1500				0.01	0.1	2	198	200
							Water		15						0.001	0.01	20	180	200
							Total		110						0.0001	0.001	20	180	200
							PCR Tube
							Hemin water	11	µL
							Premix	5	µL
							Hydrogen Peroxide	2	µL
							CuCl2 (1 mM) or water	2	µL

## Sheet: Mechanism
All					No PO4					No TMB					No SDS					No H2O2					TMB only (w H2O2)
	Stock (M)	µL Stock	mM Final			Stock (M)	µL Stock	mM Final			Stock (M)	µL Stock	mM Final			Stock (M)	µL Stock	mM Final			Stock (M)	µL Stock	mM Final			Stock (M)	µL Stock	mM Final
NaH2PO4	1	1	10		NaH2PO4	1	0	0		NaH2PO4	1	1	10		NaH2PO4	1	1	10		NaH2PO4	1	1	10		NaH2PO4	1	0	0
SDS	0.1	2.5	2.5		SDS	0.1	2.5	2.5		SDS	0.1	2.5	2.5		SDS	0.1	0	0		SDS	0.1	2.5	2.5		SDS	0.1	0	0
TMB in DMSO	0.04	1.875	0.75		TMB in DMSO	0.04	1.875	0.75		TMB in DMSO	0.04	0	0		TMB in DMSO	0.04	1.875	0.75		TMB in DMSO	0.04	1.875	0.75		TMB in DMSO	0.04	1.875	0.75
NaOH	1000	0.94	9.4		NaOH	1000	0	9.4		NaOH	1000	0.94	9.4		NaOH	1000	0.94	9.4		NaOH	1000	0.94	9.4		NaOH	1000	0	9.4
Water		73.7			Water		75.7			Water		75.6			Water		76.2			Water		73.7			Water		78.1
Total		80			Total		80			Total		80			Total		80			Total		80			Total		80
		Hydrogen Peroxide Serial Dilutions (Starting with 30% = 9.8 M)
		Final Conc. (mM)	Solution Conc. (mM)	µL H2O2 (Serial)	µL Water	Total
			9800
		100	1000	20	176	196
		8	80	16	184	200

## Sheet: DTPA+Sulfite
Hydrogen Peroxide Serial Dilutions (Starting with 30% = 9.8 M)						Buffer Mix
Final Conc. (mM)	Solution Conc. (mM)	µL (Serial)	µL Water	Total			Stock (mM)	µL Stock	Solution Conc. (mM)	Final Conc. (mM)
	9800					NaH2PO4	1000	8	43.4783	10
100	1000	20	176	196		SDS	100	20	10.8696	2.5
8	80	16	184	200		TMB in DMSO	40	15	3.26087	0.75
						NaOH	1000	7.52	40.8696	9.4
						Water		133.48
						Total		184
						DTPA Serial Dilutions (Starting w ~40% Purum = 1 M)
						Final Conc. (mM)	Solution Conc. (mM)	µL (Serial)	µL Water	Total
						10	1000
						1	100	20	180	200
						0.1	10	20	180	200
						0.0125	1.25	25	175	200
						Premix
							µL
						4 M NaCl	330
						DTPA	6
						100 mM NaHSO3	6
						Buffer Mix	138
						Total	480
						PCR Tube
						Hydrogen Peroxide	2	µL
						Premix	16	µL
						Rehydrate with	20	µL
