# Supplementary material for: A Sensor for Detecting Aqueous Cu2+ That Functions in a Just-Add-Water Format
Source: ACS Omega. 2024 Dec 19;10(1):1188–97. doi: 10.1021/acsomega.4c08751 (PMC11740102; doi:10.1021/acsomega.4c08751)
Supplement: Supplementary file 2 — ao4c08751_si_002.zip [file ao4c08751_si_002.zip › ao4c08751_si_002/Lucci_Cu_Sensor_Cu_Sensor_Master-Data-REVISED.xls]

## Sheet: Fig-1c-200uM-Rep1
	Wavelength	Cu2+	Zn2+	Co2+	Ni2+	Mn2+	Fe2+	Fe3+	Pb2+	Hg2+	Cd2+	Al3+	Blank	Cu2+	Zn2+	Co2+	Ni2+	Mn2+	Fe2+	Fe3+	Pb2+	Hg2+	Cd2+	Al3+	Blank
Read 1:Spectrum	300	0.844	1.097	0.978	0.869	0.858	1.06	0.934	0.882	0.816	0.879	0.852	0.773	0.909	0.934	0.827	0.945	0.968	1.041	1.016	0.951	0.792	0.843	0.929	1.011
	310	0.718	0.973	0.853	0.728	0.73	0.922	0.808	0.741	0.678	0.752	0.728	0.649	0.782	0.802	0.692	0.814	0.842	0.903	0.885	0.818	0.657	0.704	0.802	0.887
	320	0.662	0.892	0.776	0.647	0.652	0.832	0.733	0.657	0.596	0.677	0.656	0.576	0.73	0.725	0.613	0.733	0.763	0.814	0.804	0.739	0.578	0.62	0.728	0.81
	330	0.668	0.839	0.732	0.612	0.612	0.778	0.696	0.621	0.562	0.645	0.623	0.546	0.742	0.687	0.579	0.687	0.717	0.757	0.759	0.7	0.545	0.586	0.692	0.762
	340	0.71	0.819	0.717	0.602	0.596	0.753	0.684	0.611	0.55	0.632	0.61	0.535	0.79	0.678	0.571	0.67	0.694	0.732	0.744	0.686	0.535	0.576	0.679	0.743
	350	0.764	0.79	0.693	0.584	0.575	0.725	0.664	0.593	0.534	0.616	0.593	0.519	0.854	0.658	0.555	0.645	0.669	0.703	0.719	0.665	0.52	0.56	0.66	0.718
	360	0.828	0.763	0.67	0.565	0.555	0.702	0.643	0.573	0.517	0.599	0.575	0.502	0.928	0.638	0.538	0.623	0.645	0.678	0.695	0.645	0.504	0.543	0.64	0.694
	370	0.883	0.735	0.644	0.544	0.531	0.677	0.619	0.552	0.498	0.579	0.553	0.482	0.99	0.616	0.517	0.597	0.619	0.652	0.668	0.622	0.485	0.523	0.617	0.667
	380	0.912	0.708	0.621	0.525	0.51	0.655	0.596	0.532	0.48	0.562	0.534	0.464	1.024	0.595	0.499	0.575	0.596	0.629	0.643	0.601	0.467	0.504	0.596	0.643
	390	0.912	0.693	0.607	0.514	0.498	0.639	0.582	0.521	0.471	0.551	0.523	0.454	1.025	0.583	0.49	0.562	0.582	0.613	0.628	0.589	0.458	0.494	0.584	0.629
	400	0.876	0.678	0.595	0.505	0.488	0.622	0.571	0.512	0.464	0.543	0.515	0.447	0.99	0.573	0.482	0.55	0.569	0.596	0.614	0.578	0.451	0.486	0.574	0.616
	410	0.795	0.669	0.587	0.5	0.482	0.608	0.562	0.506	0.46	0.537	0.509	0.443	0.906	0.567	0.477	0.542	0.561	0.582	0.604	0.571	0.447	0.481	0.568	0.609
	420	0.675	0.659	0.579	0.496	0.476	0.595	0.556	0.501	0.457	0.532	0.504	0.439	0.775	0.561	0.473	0.535	0.554	0.57	0.595	0.566	0.444	0.476	0.562	0.601
	430	0.573	0.651	0.572	0.491	0.471	0.585	0.549	0.497	0.454	0.528	0.5	0.436	0.655	0.556	0.47	0.529	0.547	0.559	0.587	0.56	0.441	0.472	0.556	0.594
	440	0.513	0.643	0.565	0.487	0.466	0.577	0.543	0.492	0.451	0.524	0.496	0.432	0.581	0.551	0.466	0.522	0.54	0.551	0.58	0.555	0.438	0.469	0.551	0.588
	450	0.47	0.634	0.558	0.482	0.46	0.568	0.537	0.487	0.448	0.52	0.49	0.428	0.528	0.545	0.462	0.515	0.533	0.542	0.571	0.549	0.434	0.465	0.544	0.58
	460	0.447	0.626	0.552	0.478	0.456	0.562	0.532	0.483	0.445	0.517	0.487	0.425	0.498	0.54	0.459	0.509	0.526	0.536	0.564	0.544	0.431	0.461	0.54	0.574
	470	0.429	0.619	0.546	0.475	0.451	0.555	0.527	0.479	0.442	0.514	0.483	0.422	0.475	0.536	0.456	0.504	0.52	0.529	0.558	0.54	0.429	0.458	0.535	0.567
	480	0.417	0.612	0.541	0.472	0.448	0.549	0.524	0.477	0.44	0.511	0.48	0.42	0.459	0.533	0.454	0.5	0.514	0.523	0.553	0.536	0.427	0.456	0.533	0.563
	490	0.41	0.607	0.536	0.469	0.443	0.543	0.519	0.473	0.438	0.508	0.476	0.417	0.452	0.529	0.452	0.494	0.509	0.517	0.547	0.532	0.425	0.453	0.527	0.557
	500	0.405	0.599	0.53	0.465	0.438	0.537	0.514	0.469	0.435	0.505	0.471	0.414	0.445	0.524	0.449	0.489	0.502	0.511	0.541	0.527	0.422	0.45	0.522	0.551
	510	0.404	0.593	0.525	0.462	0.435	0.532	0.51	0.466	0.433	0.502	0.468	0.412	0.444	0.52	0.446	0.484	0.498	0.505	0.536	0.523	0.42	0.447	0.518	0.546
	520	0.409	0.588	0.521	0.459	0.431	0.527	0.507	0.463	0.431	0.499	0.465	0.41	0.449	0.517	0.445	0.48	0.492	0.5	0.531	0.52	0.419	0.445	0.514	0.541
	530	0.415	0.582	0.516	0.456	0.427	0.522	0.504	0.46	0.428	0.497	0.462	0.407	0.458	0.513	0.442	0.476	0.487	0.496	0.526	0.516	0.416	0.443	0.51	0.537
	540	0.426	0.576	0.511	0.453	0.424	0.518	0.5	0.457	0.427	0.494	0.459	0.406	0.471	0.51	0.44	0.472	0.482	0.491	0.522	0.513	0.415	0.441	0.507	0.532
	550	0.442	0.57	0.506	0.45	0.42	0.513	0.496	0.454	0.424	0.491	0.455	0.403	0.492	0.505	0.437	0.467	0.477	0.486	0.517	0.509	0.413	0.438	0.502	0.527
	560	0.46	0.566	0.502	0.448	0.417	0.51	0.494	0.452	0.423	0.489	0.453	0.401	0.514	0.503	0.436	0.464	0.472	0.482	0.513	0.506	0.412	0.436	0.499	0.524
	570	0.487	0.559	0.497	0.444	0.413	0.505	0.49	0.449	0.42	0.485	0.449	0.399	0.547	0.499	0.434	0.459	0.467	0.478	0.508	0.502	0.41	0.434	0.495	0.518
	580	0.513	0.554	0.493	0.441	0.41	0.502	0.488	0.446	0.418	0.483	0.446	0.396	0.579	0.496	0.431	0.455	0.462	0.474	0.504	0.499	0.408	0.431	0.491	0.514
	590	0.549	0.549	0.489	0.439	0.407	0.499	0.485	0.444	0.416	0.481	0.443	0.394	0.622	0.492	0.43	0.452	0.458	0.471	0.501	0.495	0.407	0.43	0.488	0.509
	600	0.585	0.545	0.486	0.437	0.404	0.497	0.483	0.442	0.415	0.479	0.441	0.393	0.663	0.49	0.428	0.449	0.454	0.469	0.498	0.493	0.406	0.428	0.485	0.506
	610	0.618	0.54	0.481	0.434	0.401	0.494	0.479	0.439	0.413	0.477	0.437	0.39	0.703	0.486	0.426	0.445	0.449	0.466	0.493	0.489	0.404	0.426	0.481	0.501
	620	0.655	0.535	0.477	0.431	0.398	0.492	0.477	0.437	0.411	0.475	0.435	0.388	0.744	0.483	0.424	0.442	0.445	0.464	0.49	0.486	0.403	0.424	0.477	0.497
	630	0.691	0.53	0.473	0.428	0.394	0.49	0.473	0.434	0.409	0.473	0.431	0.386	0.785	0.479	0.422	0.438	0.44	0.461	0.486	0.483	0.401	0.422	0.474	0.492
	640	0.74	0.525	0.469	0.425	0.391	0.488	0.47	0.431	0.407	0.47	0.428	0.384	0.84	0.476	0.419	0.435	0.436	0.459	0.482	0.479	0.399	0.42	0.47	0.487
	650	0.781	0.52	0.465	0.423	0.389	0.487	0.468	0.429	0.405	0.469	0.426	0.382	0.885	0.473	0.418	0.432	0.432	0.458	0.479	0.477	0.398	0.419	0.467	0.483
	660	0.826	0.516	0.462	0.42	0.386	0.486	0.465	0.427	0.404	0.467	0.423	0.38	0.935	0.47	0.416	0.429	0.428	0.456	0.475	0.474	0.397	0.417	0.464	0.48
	670	0.853	0.512	0.459	0.418	0.383	0.484	0.463	0.426	0.402	0.466	0.42	0.379	0.966	0.468	0.415	0.427	0.425	0.454	0.473	0.471	0.396	0.416	0.461	0.476
	680	0.867	0.508	0.455	0.416	0.38	0.479	0.461	0.423	0.4	0.463	0.418	0.376	0.983	0.464	0.413	0.423	0.421	0.45	0.469	0.468	0.394	0.414	0.457	0.472
	690	0.86	0.503	0.451	0.413	0.377	0.474	0.458	0.421	0.398	0.461	0.415	0.375	0.979	0.461	0.411	0.421	0.417	0.445	0.466	0.466	0.393	0.412	0.454	0.468
	700	0.837	0.5	0.448	0.411	0.375	0.469	0.455	0.419	0.397	0.458	0.412	0.373	0.959	0.459	0.41	0.418	0.414	0.44	0.463	0.463	0.392	0.41	0.451	0.465
Read 2:Spectrum	300	0.884	1.055	0.989	0.866	0.843	1.047	0.94	0.871	0.815	0.817	0.823	0.756	0.946	0.999	0.836	0.987	0.951	1.147	1.033	1.007	0.85	0.874	0.946	0.942
	310	0.755	0.931	0.865	0.724	0.715	0.91	0.813	0.731	0.675	0.691	0.699	0.631	0.814	0.868	0.704	0.858	0.825	1.008	0.901	0.874	0.715	0.733	0.82	0.816
	320	0.701	0.853	0.788	0.643	0.638	0.821	0.737	0.647	0.592	0.617	0.627	0.56	0.76	0.791	0.627	0.778	0.747	0.916	0.82	0.794	0.635	0.648	0.746	0.737
	330	0.713	0.804	0.746	0.607	0.599	0.768	0.701	0.61	0.556	0.586	0.595	0.53	0.775	0.753	0.594	0.731	0.702	0.856	0.776	0.754	0.601	0.612	0.71	0.693
	340	0.76	0.788	0.73	0.596	0.583	0.745	0.693	0.6	0.545	0.575	0.583	0.519	0.826	0.742	0.588	0.714	0.682	0.826	0.76	0.742	0.591	0.604	0.698	0.672
	350	0.823	0.761	0.707	0.579	0.563	0.718	0.673	0.582	0.53	0.56	0.567	0.505	0.892	0.723	0.572	0.689	0.658	0.794	0.735	0.721	0.576	0.587	0.679	0.648
	360	0.893	0.736	0.685	0.56	0.543	0.695	0.652	0.563	0.513	0.545	0.549	0.488	0.967	0.702	0.556	0.666	0.636	0.767	0.711	0.699	0.56	0.571	0.659	0.624
	370	0.95	0.709	0.66	0.54	0.521	0.671	0.628	0.542	0.494	0.527	0.529	0.468	1.028	0.681	0.536	0.642	0.611	0.741	0.685	0.676	0.54	0.552	0.637	0.599
	380	0.979	0.685	0.638	0.521	0.501	0.648	0.606	0.523	0.476	0.51	0.51	0.451	1.06	0.66	0.519	0.62	0.589	0.716	0.66	0.655	0.523	0.535	0.616	0.576
	390	0.98	0.67	0.625	0.511	0.49	0.633	0.592	0.513	0.467	0.501	0.5	0.441	1.061	0.648	0.51	0.607	0.575	0.7	0.644	0.643	0.514	0.525	0.604	0.564
	400	0.947	0.657	0.613	0.503	0.48	0.617	0.58	0.504	0.46	0.493	0.491	0.435	1.029	0.638	0.502	0.595	0.564	0.681	0.63	0.632	0.506	0.517	0.594	0.552
	410	0.872	0.648	0.605	0.498	0.474	0.604	0.572	0.499	0.457	0.487	0.486	0.43	0.953	0.631	0.497	0.585	0.556	0.666	0.621	0.625	0.501	0.511	0.587	0.545
	420	0.75	0.639	0.596	0.494	0.469	0.591	0.565	0.494	0.454	0.482	0.482	0.427	0.828	0.624	0.492	0.578	0.549	0.652	0.612	0.619	0.497	0.506	0.582	0.539
	430	0.635	0.632	0.59	0.49	0.464	0.582	0.559	0.49	0.451	0.478	0.478	0.424	0.704	0.619	0.489	0.57	0.542	0.641	0.605	0.613	0.493	0.502	0.576	0.533
	440	0.56	0.624	0.583	0.486	0.46	0.574	0.552	0.485	0.449	0.475	0.474	0.42	0.621	0.613	0.485	0.564	0.536	0.632	0.597	0.608	0.489	0.499	0.571	0.527
	450	0.505	0.616	0.577	0.482	0.455	0.566	0.545	0.481	0.446	0.471	0.47	0.416	0.56	0.607	0.481	0.556	0.529	0.623	0.589	0.602	0.485	0.494	0.565	0.52
	460	0.474	0.609	0.57	0.478	0.45	0.56	0.54	0.477	0.443	0.468	0.466	0.414	0.525	0.602	0.478	0.55	0.524	0.615	0.582	0.597	0.483	0.491	0.56	0.516
	470	0.451	0.603	0.565	0.476	0.446	0.554	0.536	0.474	0.441	0.466	0.463	0.412	0.497	0.598	0.475	0.545	0.518	0.608	0.577	0.592	0.481	0.489	0.556	0.511
	480	0.434	0.597	0.559	0.473	0.443	0.548	0.533	0.472	0.44	0.464	0.46	0.41	0.478	0.594	0.474	0.54	0.512	0.601	0.572	0.589	0.479	0.487	0.553	0.507
	490	0.425	0.591	0.555	0.47	0.439	0.543	0.528	0.468	0.437	0.46	0.456	0.407	0.468	0.589	0.471	0.535	0.508	0.595	0.566	0.583	0.476	0.484	0.546	0.501
	500	0.418	0.585	0.549	0.466	0.435	0.537	0.523	0.465	0.435	0.458	0.453	0.404	0.46	0.584	0.469	0.53	0.502	0.587	0.56	0.579	0.473	0.481	0.542	0.496
	510	0.417	0.579	0.545	0.464	0.431	0.532	0.52	0.462	0.434	0.456	0.45	0.403	0.459	0.58	0.467	0.525	0.497	0.582	0.555	0.575	0.471	0.479	0.538	0.492
	520	0.422	0.575	0.54	0.462	0.428	0.528	0.517	0.46	0.432	0.453	0.447	0.4	0.464	0.577	0.465	0.521	0.492	0.576	0.551	0.571	0.47	0.477	0.534	0.488
	530	0.43	0.569	0.536	0.459	0.424	0.523	0.512	0.457	0.43	0.451	0.444	0.398	0.473	0.573	0.463	0.517	0.488	0.57	0.545	0.567	0.468	0.475	0.529	0.483
	540	0.444	0.564	0.531	0.456	0.421	0.519	0.509	0.455	0.428	0.449	0.441	0.397	0.488	0.569	0.461	0.513	0.484	0.565	0.541	0.563	0.466	0.473	0.526	0.48
	550	0.465	0.559	0.527	0.453	0.417	0.514	0.505	0.452	0.426	0.446	0.438	0.394	0.512	0.565	0.458	0.508	0.478	0.559	0.536	0.559	0.464	0.471	0.521	0.475
	560	0.487	0.555	0.523	0.451	0.415	0.511	0.502	0.45	0.425	0.445	0.435	0.393	0.537	0.562	0.458	0.505	0.475	0.555	0.532	0.556	0.462	0.47	0.518	0.471
	570	0.52	0.55	0.519	0.449	0.412	0.507	0.499	0.447	0.423	0.443	0.432	0.39	0.573	0.558	0.456	0.501	0.47	0.55	0.527	0.551	0.46	0.468	0.514	0.467
	580	0.553	0.545	0.515	0.446	0.408	0.504	0.495	0.445	0.421	0.441	0.43	0.388	0.609	0.554	0.454	0.497	0.466	0.546	0.523	0.548	0.459	0.466	0.51	0.464
	590	0.595	0.541	0.511	0.444	0.406	0.501	0.492	0.443	0.42	0.439	0.427	0.386	0.656	0.551	0.452	0.494	0.462	0.543	0.519	0.545	0.457	0.464	0.507	0.46
	600	0.635	0.538	0.509	0.442	0.403	0.499	0.491	0.442	0.419	0.438	0.425	0.385	0.699	0.548	0.451	0.491	0.458	0.54	0.516	0.542	0.456	0.464	0.504	0.457
	610	0.674	0.533	0.505	0.439	0.4	0.496	0.487	0.439	0.417	0.436	0.421	0.382	0.742	0.544	0.449	0.487	0.454	0.536	0.512	0.538	0.454	0.461	0.5	0.453
	620	0.714	0.529	0.501	0.437	0.397	0.494	0.484	0.437	0.415	0.435	0.419	0.381	0.784	0.541	0.448	0.484	0.45	0.533	0.508	0.535	0.453	0.46	0.497	0.45
	630	0.752	0.524	0.497	0.434	0.394	0.492	0.481	0.435	0.413	0.433	0.416	0.378	0.826	0.538	0.446	0.48	0.446	0.53	0.505	0.532	0.452	0.458	0.493	0.446
	640	0.804	0.52	0.494	0.432	0.391	0.49	0.478	0.433	0.411	0.431	0.414	0.376	0.88	0.534	0.445	0.478	0.442	0.528	0.501	0.528	0.45	0.457	0.489	0.442
	650	0.847	0.516	0.491	0.429	0.389	0.489	0.476	0.431	0.41	0.43	0.411	0.375	0.925	0.531	0.443	0.475	0.438	0.526	0.498	0.525	0.449	0.456	0.486	0.439
	660	0.893	0.513	0.488	0.427	0.386	0.488	0.473	0.429	0.409	0.429	0.409	0.373	0.974	0.529	0.443	0.473	0.435	0.524	0.494	0.522	0.449	0.455	0.483	0.436
	670	0.922	0.509	0.485	0.425	0.384	0.485	0.471	0.428	0.407	0.428	0.406	0.372	1.006	0.526	0.442	0.47	0.432	0.521	0.491	0.52	0.448	0.454	0.48	0.433
	680	0.94	0.505	0.482	0.423	0.381	0.482	0.468	0.426	0.406	0.426	0.404	0.37	1.026	0.523	0.44	0.467	0.428	0.517	0.488	0.516	0.446	0.452	0.476	0.43
	690	0.939	0.502	0.478	0.421	0.378	0.477	0.466	0.424	0.404	0.424	0.401	0.368	1.026	0.519	0.438	0.464	0.424	0.512	0.484	0.513	0.444	0.451	0.473	0.427
	700	0.922	0.498	0.475	0.419	0.376	0.471	0.463	0.422	0.403	0.422	0.399	0.366	1.01	0.516	0.436	0.461	0.421	0.505	0.481	0.51	0.442	0.448	0.47	0.423
Read 3:Spectrum	300	0.906	1.061	0.959	0.871	0.886	1.062	0.922	0.826	0.831	0.768	0.848	0.827	0.993	1.027	0.84	1.018	0.982	1.172	1.052	1.034	0.843	0.864	0.938	0.917
	310	0.777	0.938	0.835	0.733	0.759	0.925	0.796	0.688	0.691	0.644	0.723	0.701	0.862	0.898	0.709	0.892	0.857	1.035	0.921	0.903	0.711	0.722	0.812	0.79
	320	0.725	0.861	0.761	0.653	0.681	0.838	0.72	0.605	0.608	0.573	0.651	0.629	0.811	0.822	0.634	0.813	0.779	0.943	0.84	0.824	0.634	0.638	0.739	0.712
	330	0.739	0.813	0.72	0.618	0.642	0.784	0.685	0.569	0.572	0.543	0.618	0.597	0.83	0.784	0.602	0.767	0.734	0.882	0.795	0.783	0.601	0.603	0.702	0.668
	340	0.788	0.798	0.707	0.609	0.623	0.76	0.673	0.559	0.563	0.537	0.606	0.586	0.885	0.775	0.595	0.75	0.712	0.853	0.779	0.769	0.594	0.596	0.69	0.647
	350	0.852	0.771	0.686	0.592	0.602	0.733	0.654	0.541	0.547	0.524	0.588	0.57	0.958	0.755	0.579	0.727	0.689	0.82	0.754	0.748	0.58	0.581	0.67	0.624
	360	0.923	0.748	0.666	0.574	0.582	0.71	0.634	0.523	0.53	0.509	0.571	0.553	1.037	0.735	0.565	0.704	0.666	0.793	0.73	0.726	0.566	0.566	0.651	0.603
	370	0.981	0.723	0.644	0.553	0.559	0.686	0.611	0.503	0.51	0.493	0.55	0.533	1.101	0.714	0.547	0.681	0.642	0.766	0.704	0.703	0.548	0.548	0.63	0.578
	380	1.009	0.7	0.624	0.535	0.539	0.664	0.589	0.484	0.493	0.477	0.531	0.515	1.133	0.694	0.53	0.66	0.62	0.741	0.679	0.682	0.532	0.532	0.609	0.556
	390	1.01	0.686	0.611	0.525	0.527	0.649	0.576	0.474	0.484	0.469	0.52	0.505	1.134	0.682	0.521	0.647	0.607	0.724	0.664	0.669	0.523	0.523	0.598	0.544
	400	0.978	0.672	0.6	0.517	0.517	0.633	0.565	0.466	0.477	0.461	0.512	0.497	1.102	0.671	0.512	0.634	0.594	0.706	0.65	0.658	0.514	0.514	0.588	0.533
	410	0.905	0.662	0.591	0.512	0.51	0.62	0.557	0.461	0.472	0.455	0.507	0.492	1.025	0.663	0.506	0.624	0.586	0.691	0.64	0.651	0.508	0.508	0.581	0.527
	420	0.784	0.652	0.581	0.508	0.505	0.607	0.55	0.457	0.47	0.45	0.502	0.488	0.896	0.656	0.5	0.614	0.578	0.677	0.631	0.644	0.502	0.502	0.576	0.52
	430	0.665	0.644	0.575	0.505	0.5	0.597	0.544	0.453	0.467	0.446	0.498	0.484	0.763	0.65	0.495	0.606	0.571	0.665	0.623	0.638	0.497	0.498	0.571	0.515
	440	0.586	0.636	0.568	0.501	0.495	0.59	0.538	0.45	0.464	0.443	0.494	0.481	0.673	0.644	0.491	0.598	0.565	0.656	0.615	0.633	0.493	0.493	0.566	0.509
	450	0.527	0.628	0.561	0.497	0.489	0.582	0.532	0.446	0.461	0.439	0.49	0.477	0.605	0.637	0.487	0.59	0.558	0.646	0.607	0.626	0.489	0.489	0.56	0.503
	460	0.493	0.621	0.555	0.494	0.485	0.576	0.527	0.442	0.458	0.437	0.486	0.474	0.564	0.632	0.483	0.584	0.552	0.638	0.601	0.621	0.486	0.486	0.555	0.499
	470	0.467	0.615	0.549	0.491	0.48	0.569	0.524	0.44	0.456	0.435	0.482	0.471	0.533	0.628	0.481	0.579	0.546	0.631	0.595	0.617	0.484	0.483	0.551	0.494
	480	0.449	0.609	0.544	0.488	0.476	0.564	0.52	0.438	0.455	0.434	0.479	0.469	0.511	0.624	0.479	0.574	0.541	0.624	0.589	0.612	0.483	0.482	0.548	0.489
	490	0.438	0.604	0.541	0.486	0.473	0.559	0.516	0.435	0.452	0.43	0.476	0.466	0.5	0.619	0.477	0.569	0.535	0.617	0.583	0.608	0.479	0.479	0.543	0.485
	500	0.43	0.597	0.535	0.482	0.468	0.552	0.512	0.432	0.45	0.428	0.472	0.463	0.49	0.614	0.474	0.563	0.53	0.61	0.577	0.603	0.477	0.476	0.538	0.48
	510	0.429	0.592	0.531	0.479	0.464	0.547	0.508	0.429	0.448	0.426	0.469	0.461	0.488	0.61	0.472	0.558	0.525	0.604	0.572	0.599	0.475	0.474	0.535	0.476
	520	0.435	0.588	0.527	0.477	0.461	0.543	0.505	0.428	0.447	0.425	0.466	0.458	0.494	0.607	0.47	0.554	0.52	0.598	0.567	0.595	0.474	0.473	0.531	0.473
	530	0.443	0.583	0.523	0.475	0.457	0.538	0.502	0.425	0.445	0.423	0.463	0.456	0.504	0.603	0.468	0.55	0.515	0.592	0.562	0.59	0.471	0.471	0.527	0.469
	540	0.458	0.577	0.518	0.472	0.454	0.534	0.499	0.423	0.444	0.422	0.46	0.454	0.522	0.599	0.467	0.546	0.511	0.587	0.558	0.587	0.47	0.469	0.524	0.466
	550	0.48	0.572	0.514	0.469	0.45	0.53	0.495	0.421	0.441	0.419	0.457	0.452	0.548	0.595	0.464	0.541	0.506	0.58	0.552	0.582	0.468	0.468	0.519	0.461
	560	0.505	0.568	0.511	0.468	0.447	0.526	0.493	0.419	0.44	0.418	0.454	0.45	0.576	0.592	0.464	0.538	0.502	0.576	0.548	0.579	0.467	0.466	0.516	0.458
	570	0.54	0.563	0.507	0.465	0.444	0.522	0.49	0.417	0.438	0.417	0.451	0.448	0.617	0.588	0.462	0.534	0.498	0.571	0.543	0.575	0.466	0.465	0.512	0.454
	580	0.574	0.559	0.503	0.462	0.44	0.519	0.487	0.415	0.437	0.415	0.449	0.445	0.657	0.584	0.46	0.53	0.494	0.567	0.539	0.571	0.464	0.464	0.509	0.451
	590	0.619	0.555	0.5	0.46	0.437	0.516	0.484	0.413	0.435	0.414	0.446	0.443	0.708	0.581	0.459	0.527	0.49	0.563	0.535	0.568	0.464	0.463	0.505	0.447
	600	0.661	0.552	0.498	0.458	0.435	0.514	0.483	0.412	0.434	0.414	0.444	0.442	0.755	0.578	0.459	0.525	0.486	0.56	0.532	0.565	0.464	0.462	0.503	0.445
	610	0.701	0.548	0.494	0.456	0.431	0.511	0.479	0.41	0.432	0.412	0.441	0.439	0.801	0.574	0.457	0.521	0.482	0.556	0.527	0.561	0.462	0.461	0.499	0.441
	620	0.742	0.544	0.492	0.454	0.429	0.509	0.477	0.408	0.431	0.412	0.438	0.437	0.846	0.572	0.457	0.518	0.479	0.553	0.524	0.558	0.462	0.46	0.496	0.438
	630	0.782	0.54	0.488	0.451	0.425	0.507	0.474	0.406	0.429	0.41	0.435	0.435	0.89	0.568	0.455	0.515	0.475	0.55	0.52	0.554	0.461	0.459	0.493	0.434
	640	0.833	0.537	0.486	0.448	0.422	0.505	0.472	0.405	0.427	0.41	0.432	0.433	0.947	0.565	0.455	0.513	0.471	0.548	0.516	0.551	0.461	0.459	0.489	0.431
	650	0.876	0.534	0.484	0.446	0.42	0.504	0.47	0.403	0.426	0.41	0.43	0.431	0.994	0.563	0.454	0.511	0.468	0.546	0.513	0.548	0.46	0.459	0.486	0.428
	660	0.923	0.531	0.482	0.444	0.417	0.503	0.468	0.402	0.424	0.409	0.427	0.429	1.045	0.56	0.454	0.509	0.464	0.544	0.51	0.545	0.46	0.459	0.483	0.425
	670	0.953	0.528	0.48	0.442	0.415	0.501	0.466	0.4	0.423	0.409	0.425	0.428	1.078	0.558	0.454	0.507	0.461	0.541	0.507	0.542	0.46	0.458	0.481	0.423
	680	0.972	0.524	0.477	0.44	0.412	0.497	0.463	0.399	0.421	0.408	0.422	0.426	1.099	0.554	0.453	0.504	0.458	0.536	0.503	0.538	0.459	0.457	0.477	0.42
	690	0.972	0.52	0.474	0.438	0.409	0.492	0.461	0.397	0.42	0.406	0.42	0.423	1.101	0.551	0.451	0.501	0.454	0.531	0.5	0.535	0.458	0.456	0.474	0.417
	700	0.957	0.517	0.47	0.436	0.406	0.486	0.458	0.396	0.419	0.403	0.417	0.421	1.087	0.547	0.449	0.497	0.45	0.524	0.496	0.532	0.456	0.454	0.471	0.414
Read 4:Spectrum	300	0.915	1.069	0.974	0.904	0.866	1.095	0.938	0.817	0.845	0.868	0.883	0.811	1	1.023	0.851	1.033	0.986	1.192	1.057	1.043	0.859	0.849	0.973	0.929
	310	0.787	0.947	0.852	0.767	0.739	0.959	0.814	0.68	0.707	0.744	0.759	0.687	0.87	0.894	0.722	0.91	0.862	1.056	0.928	0.912	0.729	0.708	0.848	0.803
	320	0.735	0.871	0.779	0.687	0.662	0.871	0.74	0.597	0.624	0.671	0.686	0.615	0.82	0.819	0.648	0.832	0.786	0.964	0.848	0.833	0.655	0.626	0.773	0.726
	330	0.751	0.825	0.739	0.651	0.623	0.817	0.704	0.561	0.588	0.641	0.653	0.584	0.841	0.782	0.617	0.787	0.742	0.902	0.803	0.793	0.624	0.591	0.736	0.683
	340	0.801	0.81	0.727	0.638	0.605	0.791	0.693	0.551	0.579	0.632	0.639	0.571	0.897	0.773	0.61	0.77	0.721	0.872	0.788	0.779	0.617	0.585	0.723	0.663
	350	0.866	0.785	0.707	0.621	0.585	0.763	0.674	0.535	0.563	0.619	0.621	0.556	0.971	0.754	0.596	0.748	0.698	0.839	0.763	0.758	0.605	0.572	0.703	0.64
	360	0.938	0.761	0.687	0.603	0.566	0.74	0.654	0.517	0.547	0.605	0.603	0.539	1.05	0.734	0.582	0.727	0.676	0.812	0.738	0.736	0.592	0.559	0.683	0.619
	370	0.995	0.737	0.666	0.582	0.544	0.716	0.632	0.497	0.527	0.588	0.582	0.519	1.112	0.713	0.564	0.705	0.652	0.785	0.712	0.713	0.576	0.542	0.66	0.594
	380	1.024	0.715	0.646	0.563	0.524	0.693	0.61	0.479	0.51	0.572	0.563	0.501	1.143	0.694	0.549	0.684	0.631	0.759	0.687	0.692	0.56	0.527	0.639	0.572
	390	1.024	0.701	0.634	0.553	0.513	0.678	0.597	0.469	0.5	0.562	0.552	0.491	1.143	0.682	0.54	0.671	0.617	0.742	0.672	0.679	0.551	0.518	0.628	0.56
	400	0.992	0.688	0.622	0.545	0.504	0.662	0.586	0.461	0.493	0.554	0.543	0.483	1.111	0.672	0.532	0.658	0.606	0.724	0.658	0.668	0.542	0.51	0.618	0.549
	410	0.921	0.677	0.612	0.54	0.497	0.647	0.578	0.456	0.489	0.546	0.538	0.478	1.035	0.663	0.524	0.646	0.597	0.708	0.648	0.661	0.534	0.503	0.61	0.542
	420	0.801	0.666	0.602	0.536	0.492	0.634	0.57	0.452	0.486	0.539	0.533	0.474	0.907	0.655	0.517	0.635	0.588	0.694	0.638	0.654	0.527	0.497	0.605	0.535
	430	0.681	0.657	0.594	0.532	0.486	0.624	0.564	0.448	0.483	0.533	0.528	0.47	0.775	0.648	0.511	0.625	0.581	0.681	0.63	0.647	0.52	0.491	0.598	0.529
	440	0.6	0.648	0.587	0.528	0.482	0.616	0.558	0.445	0.481	0.529	0.524	0.467	0.684	0.642	0.507	0.616	0.574	0.672	0.622	0.642	0.515	0.486	0.593	0.524
	450	0.538	0.64	0.579	0.524	0.477	0.608	0.551	0.441	0.477	0.524	0.52	0.463	0.613	0.636	0.502	0.607	0.567	0.662	0.614	0.636	0.51	0.482	0.587	0.517
	460	0.503	0.632	0.573	0.52	0.473	0.602	0.546	0.438	0.475	0.521	0.516	0.46	0.572	0.63	0.498	0.601	0.561	0.654	0.607	0.63	0.507	0.478	0.583	0.512
	470	0.475	0.626	0.568	0.517	0.469	0.595	0.542	0.436	0.472	0.518	0.512	0.458	0.539	0.626	0.496	0.595	0.555	0.646	0.602	0.626	0.504	0.476	0.578	0.508
	480	0.456	0.62	0.563	0.515	0.465	0.589	0.539	0.434	0.471	0.516	0.508	0.455	0.516	0.623	0.494	0.59	0.55	0.64	0.597	0.622	0.503	0.475	0.575	0.504
	490	0.444	0.615	0.558	0.512	0.461	0.584	0.535	0.431	0.469	0.512	0.505	0.452	0.504	0.618	0.492	0.585	0.544	0.632	0.591	0.617	0.499	0.472	0.569	0.499
	500	0.436	0.608	0.553	0.508	0.457	0.577	0.53	0.428	0.466	0.509	0.501	0.449	0.494	0.613	0.489	0.579	0.538	0.625	0.584	0.612	0.497	0.47	0.564	0.494
	510	0.434	0.603	0.549	0.506	0.454	0.572	0.527	0.426	0.465	0.507	0.498	0.447	0.492	0.609	0.487	0.574	0.533	0.619	0.579	0.608	0.495	0.468	0.56	0.49
	520	0.44	0.599	0.545	0.503	0.45	0.567	0.524	0.424	0.463	0.505	0.495	0.445	0.498	0.606	0.486	0.57	0.529	0.612	0.575	0.604	0.494	0.467	0.556	0.486
	530	0.448	0.594	0.541	0.5	0.447	0.563	0.52	0.422	0.461	0.502	0.491	0.442	0.508	0.601	0.483	0.566	0.524	0.606	0.569	0.599	0.491	0.465	0.552	0.482
	540	0.464	0.589	0.537	0.498	0.444	0.558	0.517	0.42	0.46	0.501	0.488	0.441	0.526	0.598	0.482	0.562	0.52	0.601	0.565	0.596	0.491	0.464	0.549	0.479
	550	0.487	0.584	0.533	0.495	0.441	0.553	0.514	0.418	0.458	0.498	0.485	0.438	0.553	0.594	0.48	0.557	0.515	0.595	0.56	0.592	0.489	0.463	0.544	0.474
	560	0.513	0.58	0.53	0.493	0.438	0.55	0.512	0.416	0.457	0.497	0.482	0.436	0.582	0.591	0.48	0.555	0.511	0.59	0.555	0.588	0.488	0.462	0.541	0.471
	570	0.549	0.575	0.526	0.49	0.435	0.546	0.508	0.414	0.455	0.495	0.479	0.434	0.624	0.587	0.478	0.551	0.506	0.585	0.551	0.584	0.487	0.461	0.537	0.467
	580	0.584	0.572	0.523	0.487	0.432	0.543	0.505	0.412	0.454	0.493	0.476	0.432	0.664	0.584	0.477	0.548	0.503	0.581	0.547	0.581	0.487	0.46	0.533	0.464
	590	0.631	0.568	0.521	0.485	0.429	0.54	0.503	0.411	0.452	0.492	0.473	0.43	0.716	0.581	0.476	0.545	0.499	0.577	0.543	0.577	0.487	0.46	0.53	0.46
	600	0.674	0.565	0.519	0.483	0.427	0.537	0.501	0.41	0.451	0.492	0.47	0.429	0.763	0.579	0.476	0.543	0.496	0.574	0.54	0.575	0.487	0.461	0.527	0.457
	610	0.714	0.561	0.516	0.48	0.424	0.535	0.498	0.408	0.449	0.49	0.467	0.427	0.809	0.575	0.475	0.541	0.492	0.57	0.535	0.571	0.486	0.46	0.523	0.453
	620	0.755	0.558	0.514	0.478	0.421	0.533	0.496	0.406	0.448	0.489	0.465	0.425	0.854	0.573	0.475	0.538	0.488	0.567	0.532	0.568	0.487	0.46	0.52	0.45
	630	0.795	0.554	0.511	0.475	0.419	0.53	0.493	0.405	0.446	0.488	0.462	0.423	0.898	0.57	0.474	0.536	0.485	0.564	0.528	0.564	0.487	0.459	0.516	0.447
	640	0.847	0.551	0.509	0.473	0.416	0.528	0.49	0.403	0.445	0.488	0.458	0.421	0.954	0.568	0.474	0.534	0.481	0.561	0.524	0.561	0.487	0.46	0.513	0.443
	650	0.89	0.548	0.508	0.47	0.414	0.527	0.488	0.402	0.443	0.488	0.456	0.42	1	0.565	0.474	0.533	0.479	0.559	0.521	0.558	0.488	0.461	0.51	0.441
	660	0.937	0.547	0.507	0.468	0.412	0.526	0.487	0.401	0.442	0.487	0.453	0.418	1.051	0.564	0.475	0.533	0.476	0.557	0.518	0.555	0.489	0.461	0.506	0.438
	670	0.967	0.544	0.506	0.466	0.41	0.524	0.485	0.399	0.441	0.487	0.451	0.417	1.083	0.562	0.475	0.532	0.473	0.554	0.515	0.552	0.49	0.462	0.504	0.435
	680	0.987	0.54	0.503	0.464	0.407	0.52	0.482	0.398	0.439	0.485	0.448	0.415	1.104	0.559	0.474	0.529	0.47	0.55	0.511	0.549	0.489	0.461	0.5	0.432
	690	0.988	0.537	0.5	0.461	0.405	0.515	0.48	0.396	0.438	0.483	0.445	0.413	1.107	0.555	0.473	0.526	0.466	0.544	0.508	0.545	0.488	0.46	0.497	0.428
	700	0.974	0.533	0.497	0.459	0.402	0.509	0.477	0.395	0.436	0.48	0.442	0.41	1.093	0.551	0.47	0.523	0.462	0.537	0.504	0.542	0.485	0.458	0.493	0.426
Read 5:Spectrum	300	0.92	1.075	0.967	0.92	0.888	1.111	0.903	0.821	0.856	0.859	0.89	0.81	0.996	1.015	0.858	1.039	1.037	1.201	1.055	1.048	0.875	0.847	0.969	0.938
	310	0.792	0.954	0.847	0.784	0.761	0.975	0.779	0.684	0.718	0.737	0.766	0.687	0.868	0.888	0.731	0.917	0.913	1.065	0.925	0.917	0.749	0.708	0.846	0.813
	320	0.741	0.879	0.774	0.706	0.685	0.887	0.705	0.601	0.635	0.666	0.694	0.615	0.819	0.814	0.659	0.842	0.837	0.973	0.845	0.839	0.677	0.626	0.772	0.736
	330	0.757	0.833	0.735	0.67	0.646	0.832	0.671	0.565	0.599	0.636	0.66	0.585	0.84	0.777	0.628	0.799	0.791	0.91	0.801	0.799	0.647	0.593	0.736	0.692
	340	0.807	0.82	0.724	0.658	0.627	0.807	0.662	0.555	0.59	0.629	0.645	0.575	0.897	0.769	0.624	0.783	0.771	0.88	0.786	0.786	0.641	0.585	0.725	0.673
	350	0.873	0.795	0.704	0.64	0.607	0.779	0.644	0.538	0.575	0.617	0.629	0.559	0.97	0.751	0.611	0.763	0.747	0.847	0.762	0.765	0.63	0.574	0.705	0.649
	360	0.945	0.773	0.685	0.621	0.587	0.756	0.626	0.52	0.558	0.603	0.611	0.543	1.049	0.732	0.598	0.745	0.725	0.819	0.737	0.743	0.618	0.563	0.686	0.628
	370	1.002	0.75	0.665	0.601	0.566	0.731	0.604	0.501	0.539	0.588	0.59	0.524	1.112	0.713	0.582	0.725	0.701	0.792	0.712	0.721	0.604	0.548	0.664	0.603
	380	1.03	0.728	0.645	0.582	0.545	0.708	0.584	0.482	0.521	0.572	0.571	0.506	1.142	0.694	0.567	0.705	0.678	0.766	0.687	0.7	0.589	0.533	0.643	0.581
	390	1.03	0.714	0.632	0.572	0.534	0.693	0.572	0.472	0.512	0.563	0.56	0.496	1.142	0.683	0.557	0.692	0.664	0.75	0.672	0.687	0.579	0.524	0.632	0.569
	400	0.999	0.701	0.621	0.564	0.524	0.676	0.56	0.464	0.505	0.554	0.551	0.489	1.11	0.671	0.548	0.678	0.651	0.731	0.658	0.676	0.569	0.516	0.621	0.557
	410	0.929	0.69	0.61	0.559	0.517	0.662	0.552	0.459	0.501	0.546	0.546	0.483	1.036	0.662	0.54	0.664	0.641	0.715	0.648	0.668	0.56	0.507	0.615	0.55
	420	0.811	0.677	0.599	0.554	0.511	0.648	0.544	0.456	0.498	0.538	0.541	0.479	0.909	0.653	0.532	0.65	0.631	0.701	0.638	0.661	0.55	0.499	0.609	0.543
	430	0.69	0.667	0.59	0.551	0.505	0.638	0.537	0.452	0.495	0.532	0.536	0.475	0.778	0.646	0.525	0.637	0.622	0.689	0.63	0.654	0.541	0.492	0.603	0.537
	440	0.608	0.658	0.582	0.547	0.5	0.629	0.531	0.448	0.492	0.527	0.532	0.471	0.686	0.639	0.519	0.627	0.614	0.679	0.623	0.648	0.535	0.487	0.597	0.531
	450	0.545	0.649	0.574	0.542	0.495	0.621	0.525	0.444	0.489	0.522	0.528	0.467	0.615	0.633	0.514	0.617	0.606	0.669	0.615	0.642	0.529	0.481	0.591	0.525
	460	0.509	0.641	0.567	0.539	0.491	0.614	0.52	0.441	0.486	0.519	0.524	0.465	0.573	0.627	0.51	0.609	0.599	0.661	0.608	0.636	0.524	0.478	0.586	0.52
	470	0.48	0.635	0.562	0.536	0.487	0.608	0.517	0.439	0.484	0.516	0.52	0.462	0.54	0.624	0.507	0.603	0.592	0.654	0.602	0.632	0.522	0.475	0.583	0.514
	480	0.46	0.629	0.557	0.533	0.483	0.602	0.513	0.437	0.483	0.514	0.517	0.46	0.516	0.62	0.506	0.597	0.586	0.647	0.597	0.628	0.52	0.473	0.579	0.51
	490	0.448	0.624	0.553	0.53	0.479	0.596	0.51	0.434	0.48	0.51	0.513	0.457	0.504	0.616	0.503	0.592	0.581	0.639	0.591	0.623	0.516	0.471	0.573	0.506
	500	0.44	0.617	0.547	0.526	0.474	0.59	0.506	0.432	0.478	0.508	0.509	0.454	0.494	0.611	0.501	0.586	0.574	0.632	0.585	0.618	0.513	0.468	0.569	0.501
	510	0.438	0.612	0.543	0.524	0.471	0.585	0.502	0.429	0.476	0.506	0.506	0.452	0.492	0.607	0.499	0.581	0.569	0.626	0.58	0.614	0.511	0.467	0.565	0.497
	520	0.443	0.608	0.539	0.521	0.467	0.58	0.5	0.428	0.475	0.503	0.503	0.45	0.498	0.604	0.498	0.577	0.564	0.62	0.576	0.61	0.51	0.466	0.561	0.493
	530	0.452	0.603	0.535	0.518	0.464	0.575	0.496	0.425	0.473	0.501	0.5	0.447	0.508	0.6	0.496	0.573	0.559	0.614	0.57	0.606	0.508	0.464	0.556	0.489
	540	0.468	0.598	0.532	0.516	0.461	0.571	0.494	0.424	0.472	0.5	0.497	0.446	0.526	0.596	0.494	0.57	0.555	0.609	0.566	0.602	0.508	0.464	0.553	0.485
	550	0.492	0.593	0.528	0.512	0.457	0.565	0.49	0.421	0.47	0.497	0.493	0.443	0.553	0.592	0.492	0.565	0.549	0.603	0.561	0.598	0.506	0.463	0.549	0.48
	560	0.517	0.59	0.525	0.51	0.455	0.562	0.488	0.42	0.469	0.496	0.49	0.441	0.582	0.59	0.492	0.564	0.546	0.598	0.556	0.594	0.506	0.462	0.545	0.478
	570	0.555	0.585	0.522	0.507	0.451	0.558	0.486	0.418	0.467	0.494	0.487	0.439	0.624	0.586	0.491	0.561	0.541	0.593	0.552	0.59	0.506	0.462	0.541	0.474
	580	0.59	0.582	0.519	0.505	0.449	0.555	0.483	0.416	0.465	0.493	0.484	0.437	0.664	0.583	0.49	0.559	0.537	0.588	0.548	0.587	0.506	0.462	0.538	0.47
	590	0.637	0.579	0.517	0.502	0.446	0.552	0.481	0.415	0.464	0.492	0.481	0.436	0.717	0.581	0.49	0.557	0.533	0.585	0.544	0.584	0.506	0.463	0.534	0.467
	600	0.681	0.576	0.516	0.501	0.443	0.549	0.48	0.414	0.463	0.492	0.479	0.434	0.765	0.579	0.491	0.556	0.53	0.582	0.541	0.581	0.508	0.464	0.532	0.464
	610	0.722	0.573	0.513	0.498	0.441	0.546	0.477	0.412	0.461	0.49	0.475	0.432	0.811	0.576	0.49	0.555	0.526	0.577	0.537	0.577	0.507	0.464	0.527	0.46
	620	0.763	0.57	0.511	0.495	0.438	0.544	0.476	0.411	0.46	0.49	0.473	0.431	0.856	0.574	0.49	0.554	0.522	0.575	0.534	0.574	0.509	0.465	0.525	0.457
	630	0.803	0.567	0.51	0.492	0.436	0.542	0.473	0.409	0.458	0.49	0.47	0.429	0.899	0.571	0.489	0.553	0.519	0.572	0.53	0.571	0.509	0.465	0.521	0.453
	640	0.855	0.565	0.508	0.49	0.433	0.54	0.472	0.407	0.457	0.49	0.467	0.427	0.956	0.569	0.49	0.553	0.516	0.569	0.527	0.568	0.511	0.467	0.518	0.45
	650	0.898	0.563	0.508	0.488	0.431	0.539	0.47	0.406	0.456	0.49	0.464	0.426	1.002	0.567	0.491	0.553	0.513	0.567	0.523	0.566	0.513	0.468	0.515	0.447
	660	0.945	0.561	0.507	0.485	0.428	0.538	0.469	0.405	0.454	0.49	0.461	0.424	1.052	0.566	0.492	0.555	0.51	0.565	0.52	0.563	0.515	0.47	0.511	0.444
	670	0.975	0.559	0.507	0.483	0.427	0.536	0.467	0.404	0.453	0.491	0.459	0.423	1.085	0.564	0.493	0.555	0.508	0.562	0.517	0.56	0.516	0.471	0.509	0.442
	680	0.995	0.557	0.505	0.481	0.424	0.532	0.465	0.402	0.452	0.49	0.456	0.421	1.106	0.562	0.493	0.554	0.504	0.557	0.514	0.557	0.516	0.471	0.505	0.439
	690	0.996	0.553	0.502	0.479	0.422	0.527	0.463	0.401	0.451	0.488	0.453	0.419	1.108	0.559	0.491	0.551	0.501	0.552	0.51	0.554	0.515	0.47	0.502	0.436
	700	0.983	0.549	0.498	0.476	0.419	0.52	0.461	0.399	0.449	0.484	0.45	0.417	1.095	0.554	0.489	0.547	0.497	0.545	0.507	0.55	0.512	0.468	0.499	0.433

## Sheet: Fig-1c-200uM-Rep2
	Wavelength	Cu2+	Zn2+	Co2+	Ni2+	Mn2+	Fe2+	Fe3+	Pb2+	Hg2+	Cd2+	Al3+	Blank	Cu2+	Zn2+	Co2+	Ni2+	Mn2+	Fe2+	Fe3+	Pb2+	Hg2+	Cd2+	Al3+	Blank
Read 1:Spectrum	300	0.858	0.854	0.889	0.831	0.824	0.917	0.949	0.89	0.778	0.801	0.903	0.86	0.816	0.892	0.807	0.837	0.811	0.941	0.879	0.817	0.839	0.873	0.845	0.816
	310	0.735	0.724	0.756	0.7	0.693	0.776	0.815	0.761	0.648	0.676	0.779	0.732	0.695	0.766	0.676	0.706	0.679	0.798	0.749	0.686	0.707	0.742	0.716	0.684
	320	0.665	0.629	0.659	0.604	0.599	0.67	0.719	0.667	0.556	0.587	0.69	0.64	0.631	0.675	0.58	0.612	0.584	0.69	0.654	0.592	0.612	0.648	0.622	0.589
	330	0.667	0.597	0.626	0.572	0.568	0.631	0.686	0.635	0.526	0.559	0.661	0.609	0.638	0.645	0.548	0.58	0.552	0.649	0.622	0.561	0.58	0.617	0.59	0.558
	340	0.698	0.579	0.608	0.551	0.549	0.607	0.664	0.614	0.506	0.542	0.643	0.591	0.679	0.628	0.529	0.562	0.532	0.624	0.6	0.542	0.56	0.597	0.569	0.539
	350	0.749	0.565	0.593	0.536	0.534	0.589	0.648	0.599	0.491	0.528	0.628	0.578	0.74	0.614	0.515	0.548	0.518	0.607	0.582	0.528	0.544	0.581	0.554	0.524
	360	0.821	0.548	0.575	0.52	0.518	0.571	0.63	0.581	0.474	0.511	0.61	0.561	0.822	0.597	0.499	0.532	0.501	0.59	0.562	0.51	0.527	0.564	0.537	0.507
	370	0.889	0.526	0.553	0.498	0.496	0.549	0.605	0.559	0.453	0.488	0.586	0.539	0.899	0.576	0.478	0.512	0.48	0.57	0.537	0.488	0.505	0.542	0.516	0.486
	380	0.923	0.511	0.537	0.484	0.482	0.534	0.588	0.543	0.438	0.472	0.569	0.525	0.936	0.56	0.464	0.498	0.466	0.556	0.519	0.473	0.491	0.528	0.502	0.471
	390	0.927	0.498	0.522	0.47	0.468	0.519	0.572	0.529	0.426	0.458	0.553	0.511	0.943	0.546	0.451	0.485	0.454	0.541	0.502	0.46	0.479	0.514	0.489	0.459
	400	0.897	0.491	0.516	0.465	0.462	0.51	0.564	0.523	0.42	0.451	0.545	0.504	0.912	0.539	0.445	0.479	0.449	0.531	0.493	0.454	0.473	0.508	0.484	0.454
	410	0.811	0.486	0.51	0.461	0.458	0.501	0.557	0.518	0.417	0.446	0.538	0.5	0.821	0.533	0.442	0.475	0.446	0.52	0.486	0.45	0.47	0.504	0.48	0.45
	420	0.675	0.482	0.505	0.456	0.454	0.492	0.55	0.514	0.414	0.442	0.532	0.495	0.673	0.528	0.438	0.471	0.443	0.51	0.48	0.446	0.467	0.5	0.476	0.447
	430	0.575	0.479	0.502	0.454	0.451	0.487	0.546	0.511	0.412	0.438	0.528	0.493	0.562	0.525	0.435	0.469	0.44	0.503	0.476	0.444	0.465	0.499	0.474	0.445
	440	0.5	0.475	0.498	0.451	0.449	0.482	0.541	0.507	0.41	0.435	0.523	0.489	0.476	0.52	0.432	0.465	0.438	0.498	0.471	0.441	0.463	0.496	0.471	0.444
	450	0.465	0.472	0.494	0.449	0.447	0.479	0.538	0.505	0.409	0.432	0.52	0.487	0.436	0.517	0.43	0.463	0.436	0.495	0.467	0.439	0.462	0.494	0.47	0.442
	460	0.435	0.468	0.49	0.446	0.443	0.475	0.532	0.502	0.406	0.428	0.514	0.483	0.403	0.513	0.427	0.46	0.433	0.49	0.463	0.435	0.459	0.49	0.466	0.44
	470	0.416	0.464	0.486	0.442	0.439	0.47	0.526	0.498	0.403	0.424	0.509	0.479	0.382	0.509	0.424	0.457	0.43	0.485	0.459	0.433	0.457	0.487	0.463	0.438
	480	0.4	0.46	0.481	0.438	0.434	0.465	0.519	0.493	0.399	0.42	0.503	0.474	0.367	0.504	0.42	0.452	0.426	0.48	0.454	0.429	0.453	0.482	0.457	0.433
	490	0.394	0.458	0.48	0.438	0.434	0.463	0.519	0.492	0.4	0.419	0.502	0.473	0.358	0.502	0.419	0.451	0.426	0.478	0.453	0.428	0.453	0.483	0.458	0.435
	500	0.388	0.454	0.476	0.434	0.431	0.46	0.515	0.489	0.398	0.416	0.497	0.47	0.353	0.499	0.416	0.448	0.423	0.474	0.449	0.426	0.451	0.48	0.455	0.433
	510	0.385	0.45	0.472	0.43	0.427	0.455	0.509	0.485	0.394	0.412	0.492	0.466	0.352	0.494	0.413	0.445	0.42	0.47	0.446	0.423	0.448	0.476	0.451	0.43
	520	0.387	0.447	0.469	0.428	0.424	0.452	0.506	0.483	0.393	0.409	0.489	0.463	0.356	0.491	0.411	0.442	0.417	0.467	0.443	0.421	0.447	0.474	0.449	0.428
	530	0.394	0.444	0.466	0.426	0.422	0.45	0.503	0.48	0.391	0.407	0.486	0.46	0.364	0.488	0.409	0.439	0.415	0.464	0.44	0.419	0.445	0.472	0.447	0.427
	540	0.403	0.44	0.463	0.422	0.418	0.446	0.497	0.477	0.388	0.403	0.481	0.457	0.377	0.484	0.406	0.436	0.412	0.461	0.437	0.416	0.442	0.469	0.443	0.424
	550	0.417	0.438	0.46	0.421	0.416	0.444	0.496	0.475	0.387	0.402	0.479	0.455	0.393	0.482	0.404	0.434	0.41	0.458	0.435	0.415	0.441	0.467	0.441	0.423
	560	0.439	0.434	0.456	0.417	0.413	0.44	0.491	0.471	0.384	0.398	0.474	0.451	0.418	0.478	0.401	0.431	0.407	0.455	0.432	0.412	0.438	0.463	0.438	0.421
	570	0.461	0.431	0.453	0.415	0.411	0.438	0.487	0.469	0.382	0.396	0.471	0.449	0.444	0.475	0.399	0.428	0.405	0.453	0.429	0.41	0.436	0.461	0.435	0.419
	580	0.493	0.428	0.45	0.413	0.408	0.436	0.485	0.466	0.381	0.394	0.468	0.446	0.481	0.472	0.397	0.426	0.403	0.451	0.427	0.408	0.434	0.459	0.433	0.418
	590	0.528	0.426	0.448	0.41	0.406	0.433	0.481	0.464	0.379	0.391	0.465	0.443	0.52	0.469	0.395	0.423	0.4	0.449	0.425	0.406	0.432	0.456	0.431	0.416
	600	0.566	0.423	0.445	0.408	0.403	0.431	0.478	0.461	0.376	0.389	0.462	0.441	0.563	0.467	0.392	0.421	0.398	0.448	0.423	0.404	0.43	0.454	0.428	0.414
	610	0.605	0.42	0.442	0.406	0.401	0.43	0.476	0.459	0.375	0.387	0.46	0.438	0.605	0.464	0.391	0.419	0.396	0.447	0.421	0.403	0.428	0.452	0.426	0.413
	620	0.643	0.417	0.439	0.403	0.398	0.428	0.472	0.456	0.373	0.384	0.456	0.435	0.647	0.461	0.388	0.416	0.393	0.445	0.419	0.4	0.426	0.449	0.423	0.411
	630	0.691	0.414	0.436	0.401	0.396	0.427	0.469	0.453	0.371	0.382	0.453	0.433	0.697	0.458	0.386	0.414	0.391	0.445	0.417	0.398	0.424	0.446	0.421	0.409
	640	0.736	0.412	0.434	0.398	0.394	0.426	0.466	0.451	0.369	0.38	0.45	0.431	0.745	0.456	0.384	0.411	0.388	0.445	0.415	0.396	0.422	0.444	0.419	0.408
	650	0.792	0.409	0.431	0.396	0.391	0.425	0.463	0.448	0.366	0.378	0.447	0.428	0.805	0.453	0.382	0.409	0.386	0.445	0.413	0.394	0.419	0.441	0.416	0.406
	660	0.838	0.407	0.428	0.394	0.389	0.424	0.461	0.446	0.365	0.375	0.445	0.426	0.852	0.451	0.38	0.406	0.384	0.445	0.411	0.392	0.417	0.439	0.414	0.404
	670	0.875	0.404	0.426	0.392	0.386	0.422	0.458	0.443	0.362	0.373	0.442	0.423	0.892	0.448	0.378	0.404	0.381	0.444	0.409	0.39	0.416	0.436	0.412	0.403
	680	0.891	0.401	0.423	0.389	0.384	0.419	0.455	0.44	0.361	0.371	0.439	0.42	0.912	0.445	0.376	0.402	0.379	0.441	0.407	0.388	0.413	0.434	0.409	0.401
	690	0.886	0.399	0.421	0.387	0.382	0.415	0.453	0.438	0.359	0.369	0.436	0.418	0.909	0.443	0.374	0.399	0.377	0.436	0.406	0.387	0.411	0.431	0.407	0.399
	700	0.86	0.396	0.418	0.385	0.38	0.412	0.45	0.436	0.357	0.367	0.434	0.416	0.884	0.44	0.372	0.397	0.375	0.431	0.404	0.385	0.409	0.429	0.405	0.398
Read 2:Spectrum	300	0.945	0.833	0.835	0.804	0.79	0.854	0.905	0.882	0.781	0.83	0.908	0.839	0.8	0.833	0.739	0.765	0.749	0.911	0.828	0.784	0.773	0.784	0.859	0.783
	310	0.814	0.703	0.702	0.673	0.658	0.715	0.773	0.75	0.65	0.705	0.783	0.714	0.677	0.709	0.607	0.635	0.617	0.769	0.698	0.653	0.641	0.655	0.729	0.65
	320	0.747	0.61	0.606	0.578	0.564	0.611	0.677	0.655	0.557	0.616	0.694	0.622	0.61	0.62	0.512	0.541	0.522	0.662	0.603	0.559	0.545	0.561	0.635	0.555
	330	0.762	0.577	0.574	0.547	0.533	0.574	0.644	0.623	0.526	0.587	0.666	0.592	0.619	0.592	0.482	0.511	0.491	0.623	0.572	0.528	0.514	0.53	0.602	0.524
	340	0.816	0.559	0.557	0.528	0.514	0.55	0.623	0.602	0.507	0.569	0.647	0.573	0.661	0.576	0.464	0.494	0.473	0.597	0.551	0.509	0.494	0.511	0.581	0.505
	350	0.892	0.547	0.545	0.516	0.501	0.533	0.608	0.588	0.493	0.555	0.632	0.56	0.72	0.565	0.452	0.483	0.46	0.581	0.534	0.495	0.48	0.498	0.566	0.49
	360	0.99	0.532	0.531	0.501	0.486	0.516	0.591	0.571	0.476	0.537	0.614	0.544	0.798	0.551	0.437	0.47	0.444	0.565	0.515	0.478	0.464	0.482	0.549	0.474
	370	1.077	0.513	0.511	0.482	0.465	0.495	0.567	0.548	0.456	0.515	0.591	0.523	0.869	0.533	0.419	0.452	0.424	0.545	0.491	0.457	0.444	0.462	0.528	0.454
	380	1.118	0.499	0.498	0.469	0.451	0.481	0.551	0.534	0.442	0.5	0.575	0.508	0.901	0.521	0.406	0.44	0.411	0.532	0.474	0.443	0.43	0.448	0.514	0.44
	390	1.126	0.486	0.486	0.458	0.439	0.468	0.536	0.52	0.429	0.485	0.559	0.495	0.906	0.508	0.395	0.429	0.4	0.518	0.458	0.43	0.418	0.435	0.501	0.428
	400	1.097	0.48	0.479	0.452	0.434	0.46	0.528	0.514	0.424	0.478	0.551	0.488	0.881	0.501	0.39	0.423	0.395	0.508	0.45	0.424	0.414	0.43	0.496	0.423
	410	1.009	0.475	0.474	0.448	0.431	0.453	0.523	0.51	0.421	0.473	0.545	0.484	0.807	0.493	0.386	0.419	0.393	0.499	0.445	0.421	0.411	0.427	0.492	0.42
	420	0.853	0.47	0.467	0.443	0.428	0.446	0.517	0.506	0.418	0.468	0.537	0.48	0.678	0.485	0.382	0.414	0.391	0.489	0.439	0.417	0.408	0.424	0.488	0.416
	430	0.719	0.466	0.463	0.44	0.426	0.442	0.513	0.504	0.417	0.465	0.534	0.477	0.568	0.479	0.38	0.411	0.389	0.484	0.436	0.415	0.408	0.423	0.487	0.416
	440	0.604	0.462	0.459	0.437	0.424	0.438	0.509	0.501	0.415	0.462	0.529	0.474	0.476	0.474	0.378	0.408	0.388	0.479	0.432	0.413	0.407	0.421	0.484	0.414
	450	0.546	0.46	0.456	0.435	0.423	0.436	0.507	0.499	0.414	0.459	0.525	0.473	0.43	0.471	0.377	0.406	0.386	0.476	0.429	0.412	0.406	0.42	0.482	0.414
	460	0.495	0.457	0.453	0.432	0.42	0.433	0.502	0.496	0.412	0.455	0.52	0.469	0.391	0.467	0.375	0.404	0.385	0.472	0.426	0.409	0.404	0.418	0.479	0.412
	470	0.462	0.453	0.449	0.429	0.417	0.429	0.498	0.493	0.41	0.451	0.515	0.465	0.366	0.463	0.372	0.402	0.383	0.468	0.422	0.406	0.402	0.415	0.476	0.41
	480	0.436	0.449	0.445	0.424	0.413	0.424	0.491	0.488	0.406	0.445	0.508	0.46	0.347	0.458	0.369	0.398	0.381	0.461	0.416	0.403	0.398	0.411	0.47	0.406
	490	0.423	0.447	0.444	0.425	0.414	0.424	0.492	0.488	0.406	0.446	0.508	0.46	0.336	0.457	0.37	0.398	0.38	0.462	0.417	0.403	0.401	0.413	0.472	0.409
	500	0.414	0.445	0.442	0.422	0.411	0.421	0.488	0.486	0.404	0.442	0.503	0.457	0.33	0.454	0.368	0.396	0.378	0.459	0.414	0.401	0.399	0.41	0.469	0.407
	510	0.41	0.441	0.438	0.419	0.409	0.418	0.484	0.482	0.402	0.438	0.498	0.453	0.327	0.451	0.365	0.393	0.376	0.454	0.411	0.398	0.396	0.407	0.465	0.404
	520	0.413	0.439	0.436	0.417	0.407	0.416	0.481	0.48	0.4	0.436	0.495	0.451	0.331	0.448	0.364	0.391	0.375	0.452	0.409	0.397	0.396	0.406	0.463	0.404
	530	0.424	0.436	0.434	0.416	0.405	0.414	0.479	0.478	0.399	0.434	0.492	0.449	0.34	0.446	0.363	0.39	0.373	0.45	0.407	0.395	0.395	0.405	0.461	0.403
	540	0.441	0.433	0.431	0.413	0.402	0.41	0.474	0.475	0.396	0.43	0.487	0.445	0.354	0.443	0.36	0.387	0.371	0.446	0.403	0.393	0.391	0.402	0.457	0.4
	550	0.463	0.431	0.43	0.412	0.401	0.409	0.473	0.473	0.395	0.429	0.486	0.444	0.372	0.442	0.36	0.386	0.37	0.445	0.403	0.392	0.392	0.402	0.456	0.401
	560	0.498	0.428	0.427	0.409	0.398	0.406	0.469	0.47	0.393	0.426	0.481	0.44	0.4	0.439	0.358	0.384	0.368	0.442	0.4	0.39	0.389	0.399	0.452	0.399
	570	0.532	0.426	0.426	0.408	0.396	0.405	0.467	0.468	0.391	0.423	0.478	0.438	0.428	0.438	0.357	0.383	0.366	0.44	0.398	0.388	0.388	0.398	0.45	0.397
	580	0.582	0.424	0.424	0.406	0.395	0.403	0.464	0.466	0.39	0.422	0.476	0.436	0.468	0.436	0.356	0.382	0.365	0.439	0.397	0.387	0.387	0.396	0.448	0.397
	590	0.633	0.422	0.423	0.405	0.393	0.401	0.461	0.464	0.387	0.419	0.473	0.434	0.509	0.435	0.355	0.38	0.363	0.437	0.395	0.385	0.385	0.394	0.445	0.395
	600	0.687	0.42	0.421	0.404	0.391	0.4	0.459	0.461	0.386	0.417	0.47	0.431	0.553	0.434	0.353	0.379	0.361	0.436	0.393	0.383	0.383	0.392	0.443	0.394
	610	0.74	0.418	0.421	0.403	0.39	0.399	0.457	0.459	0.384	0.415	0.468	0.43	0.596	0.433	0.353	0.378	0.36	0.436	0.392	0.382	0.383	0.392	0.441	0.393
	620	0.79	0.416	0.419	0.401	0.387	0.398	0.454	0.457	0.382	0.413	0.464	0.427	0.636	0.432	0.351	0.377	0.358	0.434	0.39	0.38	0.38	0.389	0.438	0.391
	630	0.85	0.414	0.418	0.4	0.386	0.397	0.452	0.455	0.38	0.411	0.462	0.425	0.685	0.431	0.351	0.376	0.356	0.434	0.389	0.378	0.379	0.388	0.436	0.39
	640	0.905	0.413	0.418	0.399	0.384	0.396	0.449	0.452	0.379	0.409	0.46	0.423	0.73	0.431	0.35	0.375	0.355	0.434	0.387	0.377	0.377	0.386	0.433	0.389
	650	0.974	0.411	0.417	0.398	0.382	0.396	0.446	0.45	0.376	0.407	0.457	0.42	0.786	0.431	0.349	0.374	0.353	0.435	0.385	0.375	0.375	0.384	0.431	0.388
	660	1.028	0.41	0.417	0.398	0.38	0.395	0.445	0.448	0.375	0.406	0.455	0.419	0.831	0.431	0.349	0.374	0.351	0.435	0.384	0.373	0.374	0.383	0.429	0.387
	670	1.074	0.408	0.416	0.397	0.378	0.394	0.442	0.445	0.373	0.404	0.453	0.416	0.87	0.431	0.348	0.373	0.349	0.434	0.382	0.371	0.372	0.381	0.426	0.385
	680	1.099	0.407	0.416	0.396	0.376	0.392	0.44	0.443	0.371	0.401	0.45	0.414	0.891	0.43	0.347	0.372	0.347	0.431	0.381	0.37	0.371	0.379	0.424	0.384
	690	1.102	0.405	0.414	0.394	0.374	0.389	0.437	0.441	0.369	0.399	0.448	0.412	0.893	0.428	0.346	0.371	0.346	0.428	0.379	0.368	0.369	0.378	0.422	0.383
	700	1.083	0.402	0.412	0.393	0.373	0.386	0.435	0.439	0.368	0.398	0.445	0.41	0.877	0.426	0.345	0.369	0.344	0.424	0.378	0.367	0.368	0.376	0.42	0.382
Read 3:Spectrum	300	0.976	0.88	0.894	0.814	0.792	0.947	0.947	0.917	0.813	0.816	0.867	0.86	0.926	0.923	0.812	0.802	0.79	0.971	0.878	0.8	0.779	0.824	0.869	0.785
	310	0.847	0.753	0.763	0.683	0.661	0.807	0.815	0.787	0.683	0.693	0.745	0.734	0.799	0.803	0.682	0.673	0.659	0.828	0.748	0.669	0.647	0.693	0.74	0.654
	320	0.782	0.662	0.667	0.589	0.567	0.703	0.719	0.692	0.59	0.605	0.657	0.642	0.735	0.718	0.588	0.58	0.564	0.721	0.653	0.575	0.552	0.598	0.646	0.56
	330	0.8	0.631	0.637	0.559	0.536	0.663	0.686	0.658	0.559	0.577	0.63	0.611	0.751	0.69	0.557	0.551	0.533	0.68	0.621	0.544	0.521	0.567	0.614	0.529
	340	0.858	0.614	0.62	0.541	0.517	0.638	0.664	0.637	0.539	0.559	0.614	0.593	0.804	0.676	0.539	0.535	0.514	0.653	0.599	0.524	0.502	0.548	0.593	0.51
	350	0.936	0.602	0.608	0.529	0.504	0.621	0.649	0.623	0.525	0.545	0.6	0.579	0.877	0.665	0.527	0.525	0.501	0.636	0.582	0.511	0.488	0.534	0.578	0.496
	360	1.036	0.589	0.596	0.517	0.489	0.604	0.632	0.606	0.508	0.529	0.585	0.563	0.97	0.654	0.514	0.513	0.486	0.62	0.563	0.494	0.472	0.519	0.562	0.48
	370	1.123	0.572	0.579	0.501	0.468	0.582	0.609	0.584	0.488	0.507	0.565	0.542	1.052	0.638	0.496	0.497	0.466	0.6	0.538	0.473	0.452	0.499	0.541	0.46
	380	1.163	0.559	0.567	0.489	0.455	0.568	0.593	0.569	0.473	0.493	0.55	0.527	1.089	0.627	0.484	0.486	0.453	0.587	0.521	0.459	0.439	0.485	0.528	0.447
	390	1.169	0.547	0.555	0.478	0.443	0.554	0.577	0.555	0.461	0.479	0.535	0.513	1.095	0.613	0.472	0.475	0.441	0.573	0.505	0.446	0.427	0.473	0.515	0.435
	400	1.141	0.54	0.548	0.472	0.438	0.545	0.569	0.549	0.456	0.473	0.528	0.507	1.067	0.605	0.467	0.469	0.436	0.564	0.497	0.441	0.423	0.468	0.51	0.43
	410	1.055	0.533	0.541	0.466	0.435	0.537	0.564	0.545	0.453	0.468	0.52	0.503	0.986	0.596	0.462	0.462	0.434	0.553	0.49	0.438	0.421	0.464	0.507	0.427
	420	0.9	0.525	0.531	0.459	0.432	0.529	0.557	0.541	0.45	0.462	0.511	0.499	0.838	0.583	0.456	0.454	0.431	0.543	0.484	0.434	0.418	0.461	0.502	0.423
	430	0.763	0.52	0.525	0.454	0.431	0.524	0.553	0.539	0.449	0.46	0.506	0.496	0.709	0.575	0.452	0.45	0.43	0.538	0.481	0.432	0.418	0.459	0.502	0.422
	440	0.643	0.514	0.52	0.45	0.429	0.52	0.549	0.536	0.447	0.457	0.501	0.493	0.595	0.567	0.449	0.445	0.428	0.533	0.477	0.43	0.417	0.457	0.499	0.42
	450	0.58	0.511	0.516	0.447	0.428	0.518	0.546	0.534	0.446	0.455	0.498	0.491	0.537	0.562	0.446	0.443	0.427	0.53	0.474	0.428	0.417	0.456	0.498	0.419
	460	0.525	0.507	0.512	0.444	0.426	0.514	0.542	0.531	0.443	0.451	0.493	0.488	0.486	0.556	0.444	0.439	0.426	0.526	0.47	0.426	0.415	0.454	0.495	0.417
	470	0.489	0.503	0.507	0.44	0.423	0.509	0.537	0.528	0.441	0.447	0.488	0.484	0.453	0.551	0.44	0.436	0.423	0.521	0.465	0.423	0.413	0.451	0.491	0.415
	480	0.461	0.498	0.501	0.435	0.419	0.503	0.53	0.523	0.436	0.442	0.481	0.479	0.428	0.545	0.436	0.431	0.42	0.515	0.459	0.419	0.409	0.447	0.486	0.411
	490	0.446	0.497	0.503	0.437	0.421	0.503	0.531	0.523	0.438	0.443	0.482	0.479	0.413	0.544	0.437	0.432	0.421	0.515	0.461	0.42	0.412	0.448	0.488	0.414
	500	0.436	0.494	0.499	0.434	0.418	0.5	0.527	0.521	0.435	0.44	0.478	0.476	0.405	0.54	0.434	0.429	0.419	0.512	0.457	0.417	0.411	0.446	0.485	0.411
	510	0.431	0.49	0.495	0.431	0.416	0.495	0.523	0.517	0.432	0.436	0.473	0.472	0.401	0.536	0.432	0.426	0.416	0.507	0.453	0.415	0.408	0.443	0.481	0.409
	520	0.435	0.488	0.494	0.43	0.414	0.493	0.52	0.515	0.431	0.435	0.471	0.47	0.405	0.533	0.43	0.425	0.415	0.505	0.451	0.413	0.408	0.442	0.479	0.408
	530	0.446	0.485	0.492	0.429	0.413	0.49	0.518	0.513	0.43	0.433	0.469	0.468	0.416	0.531	0.429	0.424	0.414	0.503	0.449	0.412	0.407	0.44	0.477	0.407
	540	0.465	0.482	0.489	0.426	0.41	0.486	0.513	0.509	0.427	0.429	0.465	0.464	0.435	0.528	0.426	0.421	0.411	0.499	0.445	0.409	0.404	0.437	0.473	0.405
	550	0.489	0.481	0.488	0.426	0.41	0.485	0.512	0.508	0.426	0.429	0.464	0.463	0.457	0.526	0.425	0.421	0.41	0.498	0.444	0.408	0.404	0.437	0.472	0.405
	560	0.526	0.478	0.486	0.424	0.407	0.481	0.507	0.505	0.423	0.426	0.46	0.46	0.492	0.524	0.423	0.419	0.408	0.494	0.44	0.406	0.402	0.434	0.469	0.402
	570	0.564	0.476	0.484	0.423	0.406	0.479	0.505	0.503	0.421	0.424	0.458	0.458	0.527	0.523	0.422	0.418	0.406	0.492	0.438	0.405	0.401	0.432	0.467	0.401
	580	0.617	0.475	0.484	0.423	0.405	0.478	0.503	0.501	0.42	0.422	0.457	0.455	0.577	0.522	0.421	0.418	0.405	0.491	0.437	0.403	0.4	0.431	0.465	0.401
	590	0.671	0.473	0.483	0.422	0.403	0.475	0.5	0.498	0.418	0.42	0.455	0.453	0.627	0.522	0.42	0.417	0.403	0.489	0.434	0.401	0.399	0.429	0.462	0.399
	600	0.727	0.472	0.482	0.422	0.401	0.474	0.497	0.496	0.416	0.419	0.453	0.451	0.681	0.521	0.419	0.416	0.402	0.488	0.432	0.4	0.397	0.427	0.46	0.398
	610	0.783	0.471	0.483	0.422	0.4	0.473	0.496	0.494	0.415	0.418	0.452	0.449	0.732	0.522	0.419	0.417	0.401	0.488	0.431	0.399	0.397	0.427	0.458	0.398
	620	0.835	0.47	0.482	0.422	0.398	0.471	0.492	0.491	0.412	0.415	0.45	0.446	0.78	0.521	0.418	0.416	0.399	0.486	0.429	0.396	0.395	0.424	0.455	0.396
	630	0.895	0.469	0.482	0.422	0.397	0.47	0.49	0.489	0.41	0.414	0.449	0.444	0.837	0.522	0.418	0.416	0.397	0.486	0.427	0.395	0.394	0.423	0.453	0.395
	640	0.95	0.468	0.482	0.423	0.395	0.469	0.488	0.487	0.409	0.413	0.447	0.442	0.888	0.522	0.417	0.417	0.396	0.486	0.425	0.394	0.392	0.421	0.451	0.394
	650	1.019	0.468	0.483	0.423	0.393	0.468	0.485	0.484	0.407	0.411	0.446	0.44	0.953	0.523	0.417	0.417	0.394	0.486	0.423	0.392	0.39	0.419	0.448	0.393
	660	1.073	0.467	0.485	0.425	0.392	0.468	0.484	0.482	0.405	0.41	0.446	0.438	1.003	0.525	0.417	0.418	0.393	0.486	0.422	0.39	0.389	0.418	0.446	0.392
	670	1.12	0.467	0.485	0.425	0.39	0.466	0.481	0.48	0.403	0.409	0.444	0.436	1.047	0.526	0.417	0.419	0.391	0.485	0.42	0.389	0.388	0.417	0.444	0.391
	680	1.145	0.466	0.485	0.425	0.388	0.464	0.479	0.477	0.401	0.407	0.443	0.433	1.072	0.526	0.417	0.419	0.389	0.483	0.418	0.387	0.386	0.415	0.441	0.389
	690	1.149	0.464	0.484	0.424	0.387	0.461	0.477	0.475	0.4	0.406	0.441	0.431	1.075	0.524	0.416	0.417	0.388	0.479	0.416	0.386	0.385	0.413	0.439	0.388
	700	1.132	0.461	0.482	0.423	0.386	0.457	0.475	0.473	0.398	0.404	0.438	0.429	1.059	0.521	0.414	0.415	0.386	0.475	0.415	0.384	0.384	0.411	0.437	0.387
Read 4:Spectrum	300	1	0.91	0.889	0.805	0.798	0.982	0.978	0.936	0.82	0.832	0.916	0.873	0.965	0.944	0.831	0.818	0.815	1.002	0.899	0.827	0.815	0.848	0.897	0.767
	310	0.871	0.786	0.762	0.677	0.668	0.841	0.848	0.806	0.691	0.711	0.794	0.745	0.837	0.826	0.703	0.692	0.684	0.86	0.77	0.696	0.682	0.718	0.769	0.637
	320	0.808	0.698	0.672	0.587	0.575	0.736	0.754	0.711	0.599	0.624	0.708	0.654	0.775	0.744	0.611	0.603	0.589	0.752	0.675	0.602	0.586	0.623	0.676	0.544
	330	0.829	0.668	0.644	0.559	0.545	0.697	0.721	0.678	0.568	0.597	0.681	0.623	0.794	0.719	0.582	0.575	0.558	0.711	0.644	0.57	0.554	0.592	0.644	0.514
	340	0.889	0.652	0.629	0.543	0.526	0.671	0.7	0.657	0.549	0.579	0.663	0.604	0.852	0.706	0.565	0.56	0.54	0.684	0.621	0.55	0.535	0.573	0.623	0.495
	350	0.97	0.642	0.62	0.533	0.513	0.654	0.685	0.642	0.535	0.565	0.65	0.591	0.93	0.699	0.554	0.551	0.527	0.667	0.604	0.537	0.521	0.559	0.608	0.482
	360	1.071	0.63	0.611	0.523	0.498	0.637	0.669	0.625	0.519	0.549	0.635	0.575	1.029	0.69	0.542	0.541	0.511	0.65	0.586	0.52	0.505	0.544	0.592	0.467
	370	1.16	0.614	0.596	0.508	0.478	0.616	0.646	0.604	0.498	0.528	0.613	0.553	1.116	0.676	0.525	0.527	0.492	0.631	0.561	0.499	0.484	0.524	0.572	0.447
	380	1.2	0.602	0.585	0.497	0.465	0.602	0.63	0.589	0.484	0.513	0.599	0.539	1.154	0.665	0.513	0.516	0.479	0.617	0.544	0.485	0.471	0.51	0.559	0.434
	390	1.206	0.59	0.574	0.486	0.453	0.588	0.614	0.575	0.472	0.499	0.583	0.526	1.161	0.652	0.502	0.504	0.467	0.603	0.528	0.472	0.459	0.498	0.546	0.422
	400	1.177	0.583	0.566	0.479	0.448	0.579	0.606	0.569	0.467	0.492	0.575	0.519	1.132	0.643	0.496	0.498	0.462	0.593	0.519	0.466	0.455	0.492	0.54	0.417
	410	1.09	0.575	0.557	0.473	0.446	0.57	0.599	0.566	0.464	0.486	0.567	0.515	1.047	0.631	0.49	0.49	0.46	0.583	0.513	0.462	0.452	0.489	0.537	0.413
	420	0.935	0.565	0.546	0.464	0.442	0.561	0.592	0.561	0.461	0.479	0.557	0.51	0.894	0.616	0.482	0.48	0.456	0.572	0.507	0.458	0.449	0.485	0.532	0.409
	430	0.796	0.557	0.538	0.458	0.441	0.556	0.587	0.559	0.459	0.476	0.551	0.507	0.757	0.606	0.477	0.475	0.455	0.566	0.503	0.456	0.449	0.483	0.531	0.408
	440	0.671	0.55	0.53	0.452	0.44	0.552	0.582	0.557	0.457	0.472	0.545	0.505	0.635	0.595	0.472	0.469	0.453	0.561	0.499	0.454	0.448	0.481	0.528	0.406
	450	0.605	0.546	0.526	0.449	0.439	0.549	0.579	0.555	0.456	0.469	0.541	0.503	0.572	0.588	0.469	0.466	0.452	0.558	0.497	0.453	0.447	0.479	0.526	0.405
	460	0.548	0.54	0.521	0.445	0.437	0.545	0.574	0.551	0.453	0.465	0.535	0.499	0.516	0.581	0.466	0.462	0.45	0.554	0.492	0.45	0.445	0.477	0.523	0.403
	470	0.509	0.535	0.517	0.441	0.434	0.54	0.569	0.548	0.451	0.46	0.53	0.495	0.479	0.575	0.462	0.459	0.448	0.549	0.488	0.447	0.443	0.475	0.519	0.401
	480	0.48	0.529	0.511	0.436	0.429	0.534	0.561	0.543	0.447	0.454	0.522	0.49	0.451	0.568	0.458	0.454	0.444	0.542	0.481	0.443	0.439	0.47	0.513	0.397
	490	0.463	0.529	0.511	0.438	0.432	0.534	0.563	0.543	0.448	0.456	0.523	0.49	0.435	0.566	0.458	0.454	0.445	0.543	0.483	0.444	0.442	0.472	0.516	0.4
	500	0.453	0.525	0.508	0.435	0.429	0.53	0.558	0.54	0.446	0.452	0.519	0.487	0.426	0.562	0.456	0.452	0.443	0.539	0.479	0.441	0.44	0.469	0.512	0.398
	510	0.447	0.521	0.505	0.432	0.427	0.526	0.553	0.536	0.443	0.448	0.513	0.483	0.421	0.558	0.453	0.449	0.441	0.534	0.475	0.438	0.438	0.467	0.508	0.395
	520	0.451	0.519	0.503	0.431	0.426	0.523	0.551	0.534	0.442	0.446	0.511	0.481	0.426	0.555	0.452	0.447	0.439	0.532	0.473	0.437	0.437	0.465	0.506	0.395
	530	0.463	0.517	0.502	0.43	0.424	0.521	0.549	0.532	0.441	0.444	0.508	0.479	0.438	0.553	0.45	0.446	0.438	0.529	0.471	0.435	0.436	0.464	0.504	0.394
	540	0.483	0.514	0.499	0.428	0.422	0.517	0.544	0.529	0.438	0.441	0.504	0.476	0.457	0.55	0.448	0.444	0.435	0.525	0.467	0.432	0.433	0.461	0.5	0.391
	550	0.508	0.513	0.499	0.428	0.421	0.515	0.543	0.527	0.437	0.44	0.502	0.474	0.482	0.55	0.447	0.444	0.435	0.524	0.466	0.432	0.433	0.461	0.499	0.392
	560	0.547	0.51	0.498	0.427	0.419	0.511	0.538	0.524	0.434	0.437	0.498	0.471	0.52	0.548	0.446	0.443	0.433	0.52	0.462	0.429	0.431	0.458	0.495	0.39
	570	0.587	0.509	0.498	0.427	0.418	0.509	0.536	0.522	0.433	0.435	0.496	0.469	0.558	0.547	0.445	0.443	0.431	0.518	0.46	0.428	0.43	0.457	0.493	0.389
	580	0.642	0.508	0.498	0.428	0.417	0.507	0.534	0.52	0.431	0.434	0.495	0.467	0.612	0.548	0.445	0.443	0.43	0.517	0.459	0.426	0.429	0.455	0.491	0.388
	590	0.698	0.507	0.499	0.428	0.415	0.505	0.531	0.517	0.43	0.432	0.492	0.465	0.666	0.549	0.444	0.443	0.428	0.515	0.456	0.424	0.427	0.454	0.488	0.387
	600	0.757	0.507	0.499	0.429	0.413	0.503	0.529	0.515	0.428	0.43	0.49	0.463	0.724	0.549	0.444	0.444	0.427	0.513	0.454	0.422	0.426	0.452	0.486	0.386
	610	0.813	0.507	0.501	0.431	0.413	0.502	0.528	0.513	0.427	0.43	0.49	0.461	0.778	0.551	0.445	0.445	0.426	0.513	0.453	0.421	0.425	0.451	0.484	0.386
	620	0.866	0.506	0.501	0.431	0.41	0.5	0.525	0.51	0.424	0.427	0.487	0.458	0.828	0.552	0.444	0.445	0.424	0.511	0.45	0.419	0.423	0.449	0.481	0.385
	630	0.927	0.506	0.503	0.433	0.409	0.499	0.523	0.508	0.423	0.426	0.486	0.457	0.888	0.553	0.445	0.446	0.423	0.511	0.449	0.418	0.422	0.448	0.479	0.384
	640	0.983	0.506	0.505	0.434	0.408	0.498	0.521	0.506	0.421	0.425	0.485	0.455	0.943	0.555	0.445	0.447	0.421	0.511	0.447	0.416	0.42	0.446	0.477	0.383
	650	1.052	0.507	0.507	0.436	0.406	0.497	0.519	0.503	0.419	0.424	0.484	0.453	1.01	0.559	0.446	0.449	0.42	0.511	0.445	0.414	0.419	0.445	0.474	0.382
	660	1.107	0.508	0.51	0.439	0.405	0.497	0.518	0.501	0.418	0.423	0.483	0.451	1.063	0.562	0.448	0.451	0.419	0.511	0.443	0.413	0.417	0.443	0.472	0.382
	670	1.153	0.508	0.513	0.441	0.404	0.496	0.515	0.499	0.416	0.422	0.482	0.449	1.11	0.564	0.448	0.452	0.417	0.51	0.441	0.411	0.416	0.442	0.47	0.381
	680	1.18	0.507	0.513	0.441	0.402	0.493	0.513	0.496	0.414	0.42	0.48	0.446	1.136	0.565	0.448	0.452	0.416	0.507	0.439	0.41	0.414	0.44	0.467	0.38
	690	1.184	0.506	0.513	0.441	0.401	0.49	0.511	0.494	0.413	0.419	0.478	0.445	1.14	0.563	0.448	0.451	0.414	0.504	0.438	0.408	0.413	0.438	0.465	0.379
	700	1.168	0.503	0.511	0.44	0.4	0.486	0.509	0.492	0.411	0.417	0.475	0.443	1.125	0.561	0.446	0.449	0.413	0.499	0.436	0.407	0.412	0.437	0.463	0.378
Read 5:Spectrum	300	0.998	0.913	0.907	0.816	0.821	0.988	0.976	0.942	0.842	0.803	0.931	0.874	0.963	0.946	0.848	0.846	0.827	1.01	0.906	0.836	0.847	0.866	0.924	0.761
	310	0.87	0.792	0.785	0.693	0.692	0.848	0.85	0.811	0.714	0.684	0.81	0.748	0.837	0.831	0.724	0.725	0.696	0.867	0.776	0.705	0.715	0.736	0.797	0.632
	320	0.807	0.707	0.7	0.607	0.599	0.743	0.76	0.716	0.622	0.6	0.725	0.657	0.776	0.751	0.636	0.639	0.601	0.759	0.682	0.609	0.619	0.641	0.704	0.541
	330	0.828	0.679	0.673	0.582	0.569	0.703	0.73	0.683	0.591	0.573	0.699	0.627	0.796	0.728	0.609	0.614	0.57	0.718	0.65	0.578	0.587	0.61	0.673	0.512
	340	0.888	0.664	0.66	0.567	0.55	0.678	0.71	0.662	0.571	0.557	0.681	0.608	0.856	0.717	0.593	0.6	0.552	0.691	0.628	0.558	0.567	0.591	0.651	0.494
	350	0.968	0.656	0.653	0.559	0.537	0.661	0.696	0.647	0.557	0.543	0.669	0.594	0.935	0.71	0.584	0.592	0.539	0.673	0.611	0.543	0.553	0.577	0.636	0.481
	360	1.069	0.646	0.644	0.55	0.523	0.644	0.681	0.63	0.541	0.529	0.654	0.578	1.036	0.703	0.573	0.584	0.524	0.657	0.592	0.527	0.537	0.562	0.621	0.466
	370	1.156	0.631	0.631	0.536	0.502	0.623	0.659	0.609	0.52	0.508	0.633	0.557	1.123	0.69	0.558	0.57	0.505	0.638	0.567	0.506	0.517	0.541	0.601	0.446
	380	1.194	0.62	0.62	0.526	0.489	0.609	0.644	0.594	0.506	0.494	0.619	0.542	1.162	0.68	0.547	0.559	0.492	0.625	0.55	0.492	0.503	0.528	0.587	0.434
	390	1.2	0.608	0.608	0.515	0.477	0.594	0.629	0.581	0.494	0.48	0.603	0.529	1.167	0.667	0.535	0.547	0.48	0.61	0.534	0.478	0.491	0.515	0.575	0.421
	400	1.171	0.6	0.599	0.508	0.472	0.586	0.62	0.575	0.488	0.473	0.594	0.522	1.139	0.657	0.528	0.54	0.475	0.6	0.525	0.473	0.487	0.51	0.569	0.416
	410	1.087	0.591	0.589	0.499	0.469	0.577	0.612	0.571	0.485	0.467	0.586	0.518	1.054	0.644	0.521	0.531	0.472	0.59	0.519	0.469	0.483	0.506	0.565	0.412
	420	0.935	0.579	0.575	0.488	0.466	0.568	0.603	0.567	0.481	0.46	0.575	0.513	0.901	0.627	0.511	0.518	0.468	0.579	0.513	0.465	0.48	0.501	0.56	0.408
	430	0.797	0.571	0.565	0.481	0.464	0.563	0.597	0.564	0.48	0.455	0.569	0.51	0.764	0.615	0.505	0.511	0.467	0.573	0.509	0.463	0.48	0.5	0.558	0.407
	440	0.673	0.562	0.556	0.475	0.462	0.558	0.591	0.562	0.478	0.451	0.563	0.507	0.641	0.603	0.498	0.504	0.464	0.568	0.505	0.461	0.478	0.497	0.555	0.405
	450	0.607	0.557	0.551	0.471	0.461	0.555	0.587	0.56	0.477	0.448	0.558	0.505	0.576	0.595	0.495	0.499	0.463	0.565	0.502	0.459	0.477	0.495	0.553	0.404
	460	0.548	0.551	0.545	0.466	0.459	0.551	0.582	0.556	0.474	0.444	0.552	0.501	0.519	0.587	0.49	0.494	0.461	0.561	0.498	0.456	0.475	0.493	0.55	0.402
	470	0.509	0.545	0.539	0.462	0.456	0.546	0.577	0.553	0.472	0.44	0.546	0.497	0.481	0.58	0.486	0.49	0.458	0.556	0.494	0.453	0.472	0.49	0.546	0.399
	480	0.479	0.539	0.533	0.456	0.452	0.54	0.569	0.547	0.467	0.434	0.538	0.492	0.452	0.573	0.482	0.484	0.455	0.55	0.487	0.448	0.468	0.486	0.539	0.395
	490	0.463	0.538	0.533	0.457	0.454	0.54	0.571	0.549	0.469	0.435	0.539	0.492	0.435	0.571	0.482	0.484	0.456	0.55	0.489	0.45	0.471	0.487	0.542	0.398
	500	0.452	0.534	0.529	0.454	0.452	0.536	0.566	0.545	0.466	0.432	0.534	0.489	0.425	0.567	0.479	0.481	0.454	0.546	0.485	0.447	0.468	0.484	0.538	0.396
	510	0.446	0.53	0.526	0.451	0.449	0.532	0.561	0.542	0.464	0.428	0.529	0.485	0.42	0.562	0.476	0.478	0.451	0.542	0.481	0.444	0.466	0.482	0.534	0.394
	520	0.45	0.528	0.524	0.45	0.448	0.529	0.559	0.54	0.462	0.427	0.526	0.483	0.425	0.559	0.475	0.476	0.45	0.539	0.479	0.442	0.465	0.48	0.532	0.393
	530	0.462	0.526	0.522	0.449	0.447	0.527	0.556	0.538	0.461	0.425	0.524	0.481	0.437	0.558	0.473	0.475	0.449	0.537	0.477	0.441	0.464	0.479	0.53	0.393
	540	0.481	0.523	0.52	0.448	0.444	0.522	0.552	0.534	0.458	0.422	0.519	0.477	0.458	0.555	0.471	0.473	0.446	0.532	0.473	0.438	0.461	0.476	0.525	0.39
	550	0.506	0.522	0.52	0.448	0.444	0.521	0.551	0.533	0.457	0.421	0.518	0.476	0.483	0.555	0.471	0.473	0.446	0.531	0.472	0.438	0.461	0.475	0.524	0.39
	560	0.546	0.52	0.519	0.448	0.441	0.517	0.547	0.53	0.455	0.419	0.514	0.473	0.522	0.554	0.469	0.472	0.443	0.528	0.468	0.435	0.458	0.472	0.52	0.388
	570	0.585	0.519	0.519	0.448	0.44	0.515	0.545	0.528	0.453	0.417	0.512	0.471	0.561	0.554	0.469	0.472	0.442	0.526	0.466	0.433	0.457	0.471	0.517	0.388
	580	0.641	0.519	0.521	0.45	0.439	0.513	0.544	0.525	0.451	0.416	0.511	0.469	0.616	0.556	0.469	0.473	0.441	0.524	0.465	0.432	0.456	0.47	0.516	0.388
	590	0.697	0.519	0.522	0.451	0.437	0.511	0.542	0.523	0.45	0.415	0.509	0.467	0.672	0.557	0.47	0.474	0.44	0.523	0.462	0.43	0.454	0.468	0.513	0.386
	600	0.756	0.519	0.523	0.452	0.435	0.509	0.54	0.52	0.448	0.414	0.507	0.465	0.73	0.559	0.47	0.476	0.439	0.521	0.46	0.428	0.453	0.467	0.51	0.386
	610	0.811	0.52	0.526	0.455	0.435	0.508	0.539	0.519	0.447	0.413	0.506	0.463	0.785	0.562	0.471	0.477	0.438	0.52	0.459	0.427	0.452	0.466	0.509	0.386
	620	0.863	0.52	0.527	0.456	0.433	0.506	0.537	0.516	0.444	0.412	0.504	0.461	0.837	0.563	0.471	0.478	0.436	0.519	0.457	0.425	0.449	0.464	0.505	0.384
	630	0.924	0.521	0.53	0.458	0.432	0.505	0.536	0.514	0.443	0.411	0.503	0.459	0.897	0.566	0.473	0.48	0.435	0.519	0.455	0.424	0.448	0.462	0.503	0.384
	640	0.979	0.522	0.533	0.461	0.43	0.504	0.535	0.512	0.441	0.41	0.502	0.457	0.952	0.569	0.474	0.482	0.434	0.518	0.453	0.422	0.447	0.461	0.501	0.384
	650	1.047	0.523	0.536	0.464	0.429	0.504	0.534	0.509	0.439	0.41	0.501	0.455	1.02	0.573	0.476	0.485	0.433	0.519	0.451	0.42	0.445	0.459	0.499	0.383
	660	1.101	0.525	0.54	0.467	0.428	0.503	0.533	0.507	0.438	0.41	0.501	0.454	1.074	0.577	0.478	0.488	0.432	0.519	0.45	0.419	0.444	0.458	0.497	0.383
	670	1.147	0.527	0.543	0.469	0.426	0.502	0.532	0.505	0.436	0.409	0.5	0.452	1.121	0.581	0.48	0.49	0.431	0.518	0.448	0.417	0.442	0.457	0.494	0.382
	680	1.173	0.527	0.544	0.47	0.425	0.499	0.53	0.502	0.434	0.408	0.498	0.45	1.147	0.582	0.48	0.49	0.43	0.515	0.446	0.416	0.441	0.455	0.491	0.381
	690	1.177	0.525	0.543	0.47	0.424	0.496	0.528	0.5	0.432	0.406	0.496	0.448	1.152	0.581	0.479	0.489	0.428	0.512	0.444	0.414	0.439	0.453	0.489	0.38
	700	1.162	0.523	0.541	0.469	0.423	0.492	0.526	0.498	0.431	0.405	0.494	0.446	1.137	0.578	0.478	0.487	0.427	0.507	0.443	0.413	0.438	0.452	0.487	0.379

## Sheet: Fig-1c-200uM-Rep3
	Wavelength	Cu2+	Zn2+	Co2+	Ni2+	Mn2+	Fe2+	Fe3+	Pb2+	Hg2+	Cd2+	Al3+	Blank	Cu2+	Zn2+	Co2+	Ni2+	Mn2+	Fe2+	Fe3+	Pb2+	Hg2+	Cd2+	Al3+	Blank
Read 1:Spectrum	300	0.854	0.875	0.823	0.837	0.88	0.938	0.874	0.949	0.891	0.831	0.831	0.811	0.959	0.925	0.875	0.881	0.831	0.927	0.875	0.889	0.781	0.728	0.831	0.87
	310	0.725	0.737	0.686	0.7	0.746	0.79	0.738	0.812	0.756	0.696	0.698	0.675	0.829	0.789	0.737	0.739	0.694	0.78	0.742	0.756	0.645	0.593	0.698	0.735
	320	0.667	0.656	0.605	0.618	0.666	0.698	0.657	0.73	0.675	0.616	0.619	0.594	0.775	0.71	0.655	0.655	0.612	0.69	0.662	0.678	0.566	0.514	0.62	0.654
	330	0.671	0.62	0.57	0.583	0.632	0.656	0.622	0.692	0.64	0.581	0.586	0.559	0.789	0.675	0.619	0.619	0.578	0.647	0.627	0.646	0.533	0.481	0.586	0.618
	340	0.7	0.609	0.56	0.571	0.622	0.638	0.61	0.676	0.625	0.567	0.573	0.545	0.842	0.665	0.609	0.609	0.566	0.629	0.615	0.635	0.522	0.469	0.573	0.603
	350	0.756	0.593	0.543	0.556	0.607	0.619	0.593	0.66	0.61	0.553	0.557	0.53	0.917	0.649	0.593	0.593	0.55	0.61	0.6	0.619	0.508	0.455	0.558	0.588
	360	0.823	0.575	0.525	0.539	0.591	0.602	0.576	0.642	0.594	0.537	0.54	0.514	1.002	0.632	0.576	0.577	0.534	0.593	0.583	0.602	0.492	0.439	0.541	0.571
	370	0.883	0.555	0.504	0.519	0.57	0.583	0.555	0.622	0.576	0.52	0.521	0.495	1.078	0.61	0.556	0.558	0.514	0.573	0.563	0.582	0.473	0.421	0.522	0.551
	380	0.916	0.537	0.486	0.502	0.552	0.565	0.537	0.604	0.558	0.503	0.504	0.479	1.119	0.591	0.538	0.541	0.497	0.555	0.544	0.563	0.457	0.405	0.504	0.534
	390	0.917	0.527	0.477	0.492	0.542	0.553	0.526	0.594	0.548	0.494	0.494	0.47	1.122	0.579	0.528	0.532	0.487	0.544	0.533	0.552	0.448	0.397	0.495	0.524
	400	0.877	0.52	0.47	0.485	0.534	0.542	0.518	0.587	0.541	0.488	0.488	0.464	1.077	0.571	0.521	0.525	0.481	0.533	0.526	0.544	0.443	0.392	0.489	0.518
	410	0.79	0.515	0.466	0.482	0.53	0.532	0.513	0.583	0.536	0.484	0.484	0.461	0.975	0.565	0.516	0.521	0.477	0.524	0.521	0.54	0.44	0.389	0.485	0.514
	420	0.665	0.512	0.463	0.479	0.526	0.524	0.509	0.578	0.532	0.482	0.482	0.459	0.826	0.56	0.513	0.518	0.474	0.516	0.517	0.535	0.437	0.387	0.483	0.51
	430	0.561	0.508	0.461	0.476	0.522	0.518	0.505	0.575	0.528	0.479	0.479	0.457	0.693	0.555	0.509	0.515	0.472	0.511	0.513	0.531	0.436	0.386	0.48	0.508
	440	0.501	0.505	0.457	0.473	0.518	0.513	0.501	0.571	0.525	0.476	0.476	0.455	0.615	0.55	0.506	0.512	0.469	0.506	0.509	0.527	0.434	0.384	0.477	0.505
	450	0.46	0.501	0.454	0.469	0.513	0.509	0.497	0.567	0.521	0.473	0.473	0.452	0.559	0.543	0.502	0.508	0.465	0.502	0.504	0.522	0.432	0.383	0.474	0.502
	460	0.437	0.497	0.452	0.466	0.509	0.504	0.493	0.563	0.518	0.47	0.47	0.45	0.53	0.538	0.498	0.505	0.462	0.497	0.5	0.518	0.429	0.382	0.471	0.499
	470	0.419	0.494	0.449	0.463	0.505	0.501	0.49	0.559	0.514	0.467	0.468	0.448	0.508	0.534	0.495	0.502	0.459	0.493	0.497	0.514	0.427	0.381	0.469	0.496
	480	0.408	0.491	0.448	0.46	0.502	0.497	0.488	0.555	0.51	0.465	0.466	0.446	0.494	0.53	0.493	0.5	0.457	0.489	0.494	0.511	0.426	0.38	0.467	0.493
	490	0.4	0.488	0.445	0.457	0.498	0.494	0.485	0.553	0.507	0.462	0.463	0.444	0.484	0.526	0.489	0.497	0.454	0.486	0.49	0.507	0.424	0.379	0.464	0.49
	500	0.395	0.483	0.442	0.454	0.494	0.49	0.481	0.549	0.503	0.459	0.46	0.441	0.477	0.52	0.486	0.493	0.451	0.482	0.487	0.503	0.422	0.377	0.461	0.487
	510	0.394	0.481	0.44	0.451	0.491	0.487	0.479	0.546	0.501	0.457	0.458	0.439	0.477	0.516	0.483	0.491	0.449	0.479	0.484	0.5	0.42	0.376	0.459	0.485
	520	0.397	0.478	0.438	0.449	0.488	0.483	0.476	0.542	0.497	0.454	0.455	0.437	0.482	0.512	0.48	0.488	0.446	0.475	0.48	0.497	0.419	0.375	0.456	0.482
	530	0.403	0.475	0.436	0.446	0.484	0.481	0.473	0.539	0.494	0.451	0.453	0.435	0.49	0.508	0.477	0.485	0.443	0.472	0.477	0.493	0.417	0.374	0.453	0.48
	540	0.414	0.472	0.434	0.444	0.481	0.478	0.47	0.536	0.492	0.449	0.451	0.433	0.505	0.505	0.475	0.482	0.441	0.469	0.474	0.49	0.415	0.373	0.451	0.477
	550	0.429	0.468	0.431	0.441	0.478	0.475	0.467	0.533	0.488	0.446	0.448	0.43	0.525	0.5	0.471	0.478	0.438	0.466	0.471	0.486	0.413	0.372	0.448	0.474
	560	0.448	0.466	0.43	0.44	0.475	0.473	0.465	0.53	0.485	0.444	0.446	0.428	0.55	0.497	0.469	0.476	0.436	0.464	0.468	0.484	0.412	0.37	0.446	0.472
	570	0.475	0.463	0.427	0.437	0.472	0.471	0.462	0.527	0.482	0.441	0.444	0.426	0.584	0.493	0.466	0.473	0.434	0.461	0.465	0.48	0.41	0.369	0.444	0.469
	580	0.502	0.46	0.425	0.434	0.468	0.468	0.459	0.524	0.479	0.439	0.441	0.423	0.618	0.489	0.464	0.47	0.431	0.459	0.462	0.477	0.409	0.368	0.441	0.467
	590	0.538	0.457	0.423	0.432	0.465	0.466	0.457	0.521	0.476	0.436	0.439	0.421	0.665	0.486	0.461	0.467	0.428	0.456	0.459	0.474	0.407	0.367	0.439	0.465
	600	0.574	0.455	0.422	0.43	0.463	0.465	0.455	0.518	0.474	0.434	0.437	0.419	0.71	0.483	0.459	0.465	0.426	0.455	0.457	0.472	0.406	0.366	0.437	0.462
	610	0.611	0.452	0.419	0.427	0.459	0.464	0.452	0.515	0.471	0.431	0.434	0.417	0.755	0.479	0.456	0.461	0.424	0.453	0.454	0.469	0.404	0.364	0.434	0.459
	620	0.649	0.449	0.417	0.424	0.456	0.462	0.45	0.511	0.469	0.429	0.432	0.414	0.802	0.475	0.454	0.459	0.421	0.451	0.451	0.466	0.402	0.363	0.432	0.457
	630	0.688	0.446	0.415	0.421	0.453	0.46	0.447	0.508	0.466	0.426	0.429	0.412	0.85	0.472	0.451	0.456	0.418	0.45	0.448	0.463	0.4	0.362	0.429	0.454
	640	0.741	0.443	0.412	0.418	0.45	0.46	0.444	0.505	0.463	0.424	0.426	0.41	0.913	0.468	0.448	0.453	0.416	0.448	0.445	0.459	0.398	0.36	0.427	0.451
	650	0.787	0.44	0.41	0.416	0.447	0.459	0.442	0.502	0.461	0.421	0.424	0.408	0.967	0.465	0.446	0.45	0.414	0.447	0.442	0.457	0.396	0.359	0.425	0.449
	660	0.835	0.437	0.408	0.414	0.444	0.458	0.44	0.499	0.458	0.419	0.422	0.406	1.025	0.462	0.443	0.447	0.411	0.447	0.44	0.454	0.395	0.358	0.423	0.447
	670	0.865	0.435	0.406	0.412	0.442	0.456	0.438	0.496	0.456	0.417	0.42	0.404	1.061	0.459	0.441	0.445	0.409	0.445	0.437	0.451	0.393	0.357	0.421	0.445
	680	0.88	0.432	0.404	0.409	0.439	0.453	0.435	0.493	0.453	0.415	0.418	0.402	1.081	0.456	0.438	0.442	0.407	0.442	0.434	0.448	0.391	0.356	0.418	0.442
	690	0.872	0.429	0.402	0.407	0.436	0.449	0.433	0.49	0.45	0.412	0.415	0.4	1.075	0.453	0.436	0.439	0.405	0.438	0.432	0.445	0.39	0.354	0.416	0.44
	700	0.847	0.427	0.4	0.405	0.434	0.445	0.431	0.487	0.448	0.41	0.414	0.398	1.048	0.45	0.434	0.437	0.402	0.434	0.43	0.443	0.388	0.353	0.414	0.437
Read 2:Spectrum	300	0.93	0.845	0.798	0.847	0.895	0.939	0.85	0.983	0.93	0.749	0.819	0.839	0.972	0.901	0.875	0.848	0.815	0.96	0.83	0.876	0.835	0.769	0.814	0.83
	310	0.796	0.708	0.66	0.709	0.758	0.791	0.713	0.843	0.794	0.614	0.686	0.701	0.837	0.766	0.736	0.706	0.677	0.813	0.697	0.744	0.696	0.634	0.682	0.695
	320	0.743	0.627	0.579	0.626	0.677	0.7	0.631	0.759	0.713	0.534	0.607	0.618	0.783	0.686	0.653	0.622	0.596	0.723	0.619	0.666	0.614	0.554	0.604	0.615
	330	0.763	0.593	0.543	0.591	0.642	0.656	0.596	0.72	0.677	0.5	0.573	0.582	0.8	0.651	0.617	0.586	0.562	0.679	0.585	0.632	0.578	0.521	0.571	0.58
	340	0.813	0.583	0.533	0.581	0.631	0.638	0.584	0.703	0.662	0.489	0.559	0.566	0.859	0.641	0.608	0.575	0.549	0.662	0.573	0.622	0.566	0.509	0.558	0.568
	350	0.893	0.569	0.518	0.567	0.617	0.621	0.569	0.688	0.649	0.476	0.544	0.551	0.935	0.626	0.593	0.561	0.536	0.644	0.559	0.608	0.551	0.497	0.544	0.554
	360	0.983	0.553	0.501	0.551	0.601	0.605	0.552	0.671	0.633	0.461	0.527	0.535	1.021	0.608	0.577	0.545	0.52	0.626	0.542	0.591	0.534	0.483	0.528	0.537
	370	1.056	0.535	0.482	0.532	0.582	0.586	0.532	0.651	0.615	0.444	0.508	0.516	1.093	0.588	0.558	0.527	0.502	0.607	0.523	0.572	0.516	0.468	0.509	0.519
	380	1.095	0.519	0.465	0.515	0.564	0.569	0.514	0.633	0.599	0.428	0.491	0.5	1.13	0.569	0.541	0.511	0.485	0.59	0.506	0.555	0.498	0.454	0.492	0.503
	390	1.097	0.51	0.456	0.507	0.554	0.558	0.504	0.623	0.589	0.42	0.482	0.491	1.133	0.559	0.532	0.502	0.476	0.579	0.496	0.545	0.489	0.446	0.483	0.494
	400	1.061	0.503	0.45	0.5	0.548	0.548	0.497	0.616	0.582	0.415	0.476	0.486	1.094	0.551	0.526	0.496	0.47	0.568	0.489	0.537	0.483	0.439	0.478	0.487
	410	0.974	0.499	0.446	0.497	0.543	0.539	0.493	0.612	0.577	0.411	0.473	0.482	1.005	0.545	0.521	0.493	0.466	0.559	0.485	0.532	0.48	0.434	0.474	0.484
	420	0.833	0.495	0.444	0.494	0.54	0.531	0.489	0.608	0.573	0.41	0.47	0.48	0.864	0.541	0.518	0.49	0.464	0.551	0.482	0.528	0.478	0.429	0.472	0.481
	430	0.693	0.491	0.442	0.492	0.537	0.526	0.486	0.605	0.569	0.408	0.468	0.478	0.727	0.537	0.515	0.488	0.461	0.545	0.478	0.524	0.476	0.425	0.47	0.479
	440	0.602	0.488	0.439	0.489	0.534	0.521	0.483	0.601	0.566	0.405	0.465	0.475	0.64	0.532	0.512	0.485	0.459	0.54	0.475	0.52	0.473	0.422	0.468	0.476
	450	0.534	0.484	0.436	0.485	0.53	0.517	0.48	0.597	0.562	0.402	0.463	0.473	0.575	0.527	0.508	0.482	0.455	0.535	0.472	0.516	0.471	0.419	0.465	0.473
	460	0.497	0.481	0.434	0.483	0.527	0.513	0.477	0.593	0.559	0.401	0.46	0.471	0.539	0.523	0.505	0.479	0.453	0.531	0.469	0.512	0.468	0.417	0.462	0.471
	470	0.466	0.478	0.432	0.48	0.523	0.509	0.474	0.59	0.555	0.399	0.458	0.469	0.512	0.519	0.502	0.477	0.451	0.527	0.466	0.509	0.466	0.416	0.46	0.469
	480	0.447	0.476	0.431	0.478	0.521	0.506	0.471	0.586	0.552	0.398	0.456	0.467	0.495	0.516	0.5	0.475	0.449	0.524	0.464	0.506	0.464	0.415	0.458	0.467
	490	0.434	0.473	0.429	0.476	0.518	0.503	0.469	0.583	0.549	0.395	0.453	0.464	0.482	0.511	0.497	0.473	0.446	0.52	0.461	0.503	0.463	0.412	0.456	0.464
	500	0.426	0.47	0.427	0.473	0.514	0.499	0.467	0.579	0.545	0.393	0.451	0.462	0.474	0.507	0.494	0.47	0.444	0.516	0.458	0.5	0.46	0.411	0.453	0.462
	510	0.425	0.467	0.425	0.471	0.512	0.497	0.464	0.576	0.542	0.392	0.449	0.46	0.473	0.503	0.491	0.468	0.441	0.513	0.456	0.497	0.458	0.41	0.451	0.46
	520	0.43	0.465	0.424	0.469	0.509	0.494	0.462	0.573	0.539	0.39	0.446	0.458	0.479	0.5	0.489	0.466	0.44	0.51	0.453	0.494	0.457	0.409	0.449	0.458
	530	0.441	0.462	0.422	0.466	0.506	0.492	0.46	0.57	0.536	0.388	0.444	0.456	0.488	0.496	0.486	0.463	0.437	0.507	0.45	0.491	0.455	0.407	0.447	0.456
	540	0.459	0.46	0.421	0.465	0.504	0.489	0.458	0.567	0.534	0.387	0.442	0.455	0.505	0.493	0.484	0.461	0.436	0.505	0.448	0.489	0.453	0.407	0.445	0.454
	550	0.484	0.457	0.418	0.462	0.5	0.486	0.455	0.563	0.531	0.384	0.44	0.452	0.528	0.489	0.481	0.459	0.433	0.501	0.446	0.485	0.451	0.405	0.442	0.451
	560	0.513	0.455	0.418	0.46	0.499	0.485	0.453	0.561	0.528	0.384	0.438	0.451	0.556	0.486	0.479	0.456	0.431	0.499	0.443	0.483	0.45	0.405	0.441	0.45
	570	0.554	0.452	0.415	0.458	0.496	0.483	0.451	0.557	0.525	0.382	0.435	0.449	0.594	0.482	0.476	0.454	0.429	0.497	0.441	0.48	0.448	0.404	0.438	0.448
	580	0.594	0.45	0.413	0.455	0.493	0.481	0.449	0.554	0.523	0.38	0.434	0.447	0.632	0.479	0.474	0.452	0.426	0.495	0.439	0.478	0.446	0.403	0.436	0.446
	590	0.647	0.447	0.412	0.453	0.49	0.48	0.446	0.551	0.52	0.378	0.431	0.445	0.682	0.476	0.472	0.449	0.424	0.493	0.436	0.475	0.444	0.403	0.434	0.444
	600	0.697	0.446	0.411	0.452	0.488	0.478	0.445	0.549	0.518	0.377	0.429	0.443	0.73	0.474	0.471	0.448	0.423	0.491	0.435	0.473	0.443	0.403	0.433	0.443
	610	0.745	0.443	0.409	0.45	0.485	0.477	0.442	0.546	0.515	0.375	0.427	0.441	0.776	0.47	0.468	0.445	0.42	0.489	0.432	0.47	0.441	0.402	0.43	0.44
	620	0.794	0.441	0.407	0.448	0.482	0.476	0.44	0.543	0.513	0.374	0.425	0.439	0.824	0.467	0.466	0.443	0.418	0.488	0.43	0.468	0.439	0.402	0.428	0.438
	630	0.843	0.439	0.405	0.445	0.479	0.475	0.438	0.539	0.51	0.372	0.422	0.437	0.87	0.464	0.464	0.44	0.415	0.486	0.428	0.466	0.436	0.402	0.426	0.436
	640	0.906	0.437	0.403	0.444	0.476	0.475	0.436	0.536	0.507	0.37	0.42	0.434	0.932	0.461	0.462	0.438	0.413	0.485	0.426	0.463	0.434	0.402	0.424	0.434
	650	0.959	0.435	0.401	0.442	0.474	0.474	0.434	0.533	0.505	0.368	0.418	0.433	0.984	0.458	0.46	0.436	0.411	0.485	0.424	0.461	0.433	0.402	0.422	0.432
	660	1.016	0.433	0.399	0.44	0.472	0.474	0.432	0.53	0.503	0.367	0.416	0.43	1.04	0.455	0.458	0.434	0.409	0.484	0.421	0.459	0.431	0.403	0.42	0.43
	670	1.053	0.431	0.398	0.438	0.47	0.473	0.43	0.527	0.501	0.365	0.414	0.428	1.076	0.452	0.456	0.432	0.408	0.483	0.419	0.458	0.429	0.403	0.418	0.428
	680	1.076	0.429	0.396	0.436	0.467	0.47	0.428	0.524	0.498	0.363	0.411	0.426	1.098	0.45	0.454	0.429	0.406	0.48	0.417	0.455	0.427	0.402	0.416	0.426
	690	1.075	0.426	0.394	0.434	0.465	0.467	0.426	0.521	0.495	0.362	0.409	0.424	1.097	0.447	0.452	0.427	0.404	0.476	0.415	0.453	0.425	0.401	0.414	0.424
	700	1.057	0.424	0.393	0.433	0.463	0.463	0.424	0.519	0.493	0.36	0.407	0.423	1.078	0.444	0.45	0.425	0.402	0.472	0.413	0.451	0.424	0.399	0.412	0.422
Read 3:Spectrum	300	0.925	0.833	0.778	0.853	0.906	0.953	0.829	0.92	0.925	0.844	0.819	0.844	0.994	0.844	0.877	0.859	0.807	0.987	0.883	0.86	0.833	0.768	0.762	0.858
	310	0.792	0.699	0.642	0.716	0.771	0.806	0.694	0.783	0.79	0.71	0.688	0.706	0.862	0.711	0.741	0.72	0.671	0.84	0.751	0.732	0.697	0.638	0.632	0.723
	320	0.74	0.62	0.563	0.635	0.691	0.716	0.614	0.701	0.709	0.631	0.609	0.624	0.809	0.632	0.658	0.636	0.59	0.749	0.672	0.657	0.616	0.562	0.555	0.643
	330	0.76	0.586	0.529	0.6	0.655	0.673	0.58	0.664	0.673	0.596	0.575	0.588	0.829	0.6	0.623	0.601	0.556	0.705	0.637	0.627	0.582	0.532	0.523	0.608
	340	0.808	0.577	0.52	0.591	0.643	0.657	0.567	0.65	0.659	0.584	0.56	0.575	0.89	0.592	0.614	0.592	0.546	0.687	0.624	0.62	0.57	0.522	0.513	0.597
	350	0.884	0.564	0.507	0.577	0.629	0.641	0.552	0.636	0.645	0.571	0.545	0.56	0.969	0.578	0.601	0.578	0.532	0.669	0.609	0.608	0.555	0.512	0.499	0.583
	360	0.969	0.551	0.493	0.562	0.613	0.626	0.536	0.62	0.629	0.556	0.528	0.544	1.056	0.562	0.585	0.563	0.516	0.652	0.592	0.594	0.54	0.501	0.484	0.567
	370	1.037	0.534	0.475	0.544	0.594	0.609	0.516	0.601	0.611	0.539	0.51	0.525	1.128	0.542	0.567	0.545	0.498	0.634	0.573	0.578	0.521	0.488	0.466	0.548
	380	1.072	0.519	0.459	0.527	0.577	0.592	0.499	0.584	0.594	0.523	0.493	0.509	1.164	0.524	0.551	0.53	0.481	0.616	0.556	0.562	0.505	0.475	0.449	0.531
	390	1.072	0.511	0.452	0.519	0.567	0.582	0.489	0.575	0.585	0.514	0.484	0.5	1.165	0.514	0.542	0.521	0.473	0.605	0.545	0.553	0.497	0.467	0.441	0.522
	400	1.037	0.503	0.445	0.512	0.56	0.571	0.482	0.568	0.577	0.508	0.478	0.494	1.126	0.506	0.535	0.515	0.467	0.594	0.537	0.545	0.491	0.46	0.436	0.516
	410	0.958	0.497	0.441	0.507	0.556	0.562	0.478	0.564	0.572	0.504	0.475	0.491	1.038	0.501	0.53	0.511	0.464	0.585	0.532	0.538	0.488	0.453	0.433	0.512
	420	0.825	0.491	0.437	0.504	0.553	0.553	0.475	0.56	0.568	0.5	0.473	0.489	0.898	0.497	0.525	0.507	0.462	0.576	0.528	0.531	0.486	0.446	0.431	0.509
	430	0.691	0.486	0.434	0.5	0.55	0.547	0.472	0.557	0.565	0.497	0.471	0.487	0.758	0.492	0.521	0.504	0.459	0.57	0.524	0.524	0.485	0.439	0.429	0.506
	440	0.602	0.482	0.431	0.497	0.546	0.543	0.469	0.554	0.561	0.494	0.468	0.484	0.667	0.488	0.517	0.501	0.457	0.565	0.52	0.518	0.482	0.435	0.427	0.504
	450	0.533	0.477	0.427	0.493	0.542	0.538	0.466	0.55	0.558	0.491	0.466	0.482	0.598	0.483	0.513	0.498	0.454	0.56	0.516	0.512	0.48	0.43	0.424	0.501
	460	0.495	0.474	0.425	0.49	0.539	0.535	0.463	0.547	0.554	0.489	0.464	0.479	0.559	0.479	0.51	0.496	0.451	0.556	0.512	0.508	0.478	0.428	0.422	0.498
	470	0.463	0.471	0.424	0.488	0.536	0.531	0.461	0.545	0.551	0.486	0.462	0.477	0.53	0.476	0.507	0.493	0.449	0.552	0.509	0.505	0.476	0.426	0.42	0.496
	480	0.442	0.469	0.422	0.486	0.534	0.528	0.458	0.542	0.548	0.484	0.459	0.475	0.511	0.473	0.506	0.492	0.448	0.548	0.506	0.502	0.474	0.425	0.419	0.493
	490	0.43	0.466	0.42	0.483	0.53	0.525	0.456	0.539	0.545	0.481	0.457	0.473	0.497	0.469	0.502	0.489	0.445	0.544	0.504	0.498	0.473	0.423	0.417	0.491
	500	0.421	0.463	0.418	0.48	0.527	0.522	0.454	0.536	0.542	0.479	0.455	0.471	0.488	0.465	0.499	0.486	0.443	0.54	0.5	0.495	0.471	0.421	0.415	0.488
	510	0.419	0.461	0.417	0.478	0.525	0.519	0.452	0.533	0.539	0.476	0.453	0.469	0.487	0.462	0.497	0.484	0.441	0.537	0.498	0.492	0.469	0.42	0.413	0.486
	520	0.424	0.459	0.416	0.476	0.522	0.517	0.449	0.531	0.536	0.474	0.451	0.467	0.493	0.459	0.494	0.482	0.439	0.534	0.495	0.49	0.468	0.419	0.411	0.484
	530	0.435	0.456	0.414	0.474	0.519	0.514	0.448	0.528	0.533	0.472	0.449	0.465	0.503	0.456	0.492	0.48	0.437	0.531	0.492	0.487	0.466	0.418	0.409	0.482
	540	0.453	0.455	0.414	0.473	0.517	0.512	0.446	0.526	0.531	0.47	0.447	0.463	0.521	0.454	0.49	0.479	0.435	0.528	0.49	0.485	0.465	0.418	0.408	0.48
	550	0.479	0.452	0.411	0.47	0.514	0.51	0.443	0.523	0.528	0.468	0.445	0.46	0.546	0.45	0.487	0.476	0.433	0.525	0.487	0.482	0.463	0.417	0.406	0.478
	560	0.507	0.451	0.411	0.469	0.512	0.508	0.442	0.52	0.525	0.466	0.443	0.459	0.575	0.448	0.485	0.474	0.431	0.523	0.485	0.481	0.462	0.417	0.404	0.476
	570	0.549	0.449	0.41	0.467	0.509	0.506	0.44	0.518	0.522	0.464	0.44	0.457	0.616	0.445	0.483	0.472	0.429	0.52	0.482	0.479	0.46	0.417	0.402	0.474
	580	0.589	0.448	0.408	0.465	0.506	0.505	0.438	0.515	0.52	0.462	0.439	0.455	0.655	0.442	0.481	0.471	0.427	0.518	0.48	0.478	0.458	0.417	0.401	0.472
	590	0.64	0.447	0.408	0.464	0.504	0.504	0.436	0.513	0.518	0.461	0.436	0.453	0.708	0.44	0.48	0.469	0.425	0.516	0.477	0.477	0.456	0.418	0.399	0.47
	600	0.688	0.446	0.407	0.463	0.502	0.503	0.435	0.511	0.516	0.459	0.435	0.451	0.757	0.438	0.479	0.468	0.423	0.515	0.476	0.477	0.455	0.418	0.398	0.468
	610	0.735	0.444	0.406	0.461	0.499	0.501	0.433	0.508	0.513	0.457	0.432	0.449	0.805	0.435	0.477	0.466	0.421	0.513	0.473	0.475	0.453	0.419	0.396	0.466
	620	0.782	0.443	0.405	0.459	0.497	0.501	0.431	0.506	0.511	0.456	0.43	0.447	0.852	0.433	0.476	0.464	0.419	0.512	0.471	0.474	0.451	0.42	0.394	0.465
	630	0.827	0.442	0.404	0.457	0.495	0.5	0.429	0.504	0.509	0.454	0.428	0.445	0.9	0.43	0.474	0.462	0.417	0.511	0.469	0.473	0.449	0.42	0.392	0.463
	640	0.886	0.441	0.403	0.456	0.492	0.501	0.427	0.501	0.506	0.452	0.426	0.443	0.962	0.428	0.473	0.461	0.415	0.51	0.467	0.473	0.447	0.422	0.391	0.461
	650	0.936	0.441	0.403	0.455	0.49	0.501	0.426	0.499	0.504	0.451	0.424	0.441	1.014	0.426	0.472	0.459	0.413	0.509	0.465	0.473	0.446	0.423	0.389	0.459
	660	0.989	0.441	0.403	0.454	0.488	0.501	0.424	0.497	0.502	0.449	0.422	0.439	1.07	0.424	0.471	0.458	0.411	0.509	0.463	0.473	0.444	0.425	0.388	0.457
	670	1.024	0.44	0.402	0.453	0.486	0.5	0.422	0.495	0.5	0.448	0.42	0.437	1.106	0.422	0.47	0.457	0.41	0.508	0.461	0.473	0.442	0.427	0.386	0.456
	680	1.046	0.439	0.401	0.451	0.483	0.498	0.421	0.492	0.498	0.446	0.418	0.435	1.129	0.42	0.468	0.455	0.408	0.505	0.458	0.472	0.441	0.427	0.384	0.453
	690	1.048	0.437	0.4	0.449	0.481	0.494	0.419	0.49	0.495	0.444	0.416	0.433	1.129	0.417	0.466	0.453	0.406	0.501	0.456	0.47	0.439	0.425	0.383	0.452
	700	1.032	0.434	0.398	0.447	0.479	0.489	0.417	0.487	0.492	0.442	0.414	0.43	1.111	0.415	0.464	0.451	0.405	0.497	0.454	0.468	0.437	0.423	0.381	0.45
Read 4:Spectrum	300	0.914	0.829	0.791	0.849	0.861	0.971	0.853	0.919	0.917	0.875	0.842	0.836	1.047	0.829	0.844	0.891	0.791	0.998	0.939	0.876	0.844	0.726	0.746	0.873
	310	0.784	0.7	0.658	0.714	0.727	0.824	0.719	0.782	0.782	0.743	0.71	0.7	0.913	0.698	0.709	0.752	0.655	0.852	0.807	0.752	0.707	0.601	0.617	0.739
	320	0.733	0.625	0.581	0.633	0.647	0.734	0.639	0.701	0.701	0.664	0.632	0.619	0.862	0.622	0.627	0.67	0.575	0.761	0.729	0.683	0.626	0.529	0.54	0.66
	330	0.753	0.594	0.55	0.6	0.613	0.691	0.604	0.664	0.666	0.63	0.598	0.584	0.887	0.59	0.594	0.635	0.543	0.717	0.694	0.656	0.592	0.503	0.509	0.625
	340	0.801	0.587	0.541	0.591	0.602	0.674	0.591	0.651	0.652	0.619	0.583	0.57	0.953	0.582	0.586	0.626	0.531	0.699	0.68	0.649	0.58	0.495	0.498	0.613
	350	0.875	0.577	0.53	0.578	0.589	0.658	0.577	0.636	0.638	0.606	0.568	0.556	1.04	0.569	0.574	0.613	0.518	0.682	0.665	0.64	0.566	0.486	0.485	0.599
	360	0.956	0.566	0.518	0.564	0.573	0.642	0.561	0.621	0.623	0.591	0.551	0.54	1.134	0.554	0.56	0.599	0.503	0.665	0.649	0.629	0.55	0.477	0.469	0.583
	370	1.02	0.551	0.503	0.548	0.555	0.625	0.542	0.602	0.605	0.575	0.532	0.522	1.212	0.536	0.544	0.582	0.486	0.647	0.63	0.615	0.532	0.465	0.452	0.566
	380	1.052	0.537	0.488	0.532	0.539	0.609	0.524	0.585	0.588	0.56	0.515	0.505	1.251	0.52	0.529	0.567	0.469	0.63	0.611	0.601	0.516	0.452	0.437	0.549
	390	1.052	0.529	0.48	0.523	0.53	0.599	0.514	0.575	0.579	0.551	0.506	0.497	1.252	0.51	0.52	0.558	0.461	0.619	0.601	0.591	0.507	0.445	0.428	0.54
	400	1.019	0.521	0.472	0.517	0.523	0.588	0.507	0.569	0.571	0.544	0.501	0.491	1.211	0.502	0.512	0.551	0.455	0.608	0.592	0.581	0.502	0.437	0.423	0.534
	410	0.944	0.513	0.466	0.511	0.519	0.577	0.503	0.564	0.566	0.538	0.497	0.488	1.119	0.496	0.506	0.545	0.451	0.598	0.586	0.571	0.499	0.43	0.42	0.53
	420	0.819	0.505	0.459	0.506	0.516	0.567	0.499	0.561	0.562	0.534	0.495	0.486	0.971	0.491	0.5	0.54	0.448	0.59	0.581	0.56	0.497	0.421	0.418	0.526
	430	0.69	0.497	0.454	0.501	0.513	0.561	0.496	0.558	0.559	0.53	0.492	0.484	0.82	0.486	0.495	0.536	0.446	0.583	0.576	0.55	0.495	0.415	0.416	0.523
	440	0.602	0.491	0.449	0.497	0.51	0.556	0.492	0.554	0.555	0.526	0.49	0.482	0.72	0.481	0.49	0.532	0.443	0.578	0.572	0.541	0.493	0.41	0.414	0.52
	450	0.534	0.485	0.445	0.492	0.506	0.551	0.489	0.551	0.551	0.523	0.488	0.48	0.643	0.476	0.485	0.528	0.44	0.573	0.567	0.533	0.49	0.405	0.412	0.517
	460	0.495	0.481	0.442	0.489	0.504	0.547	0.486	0.548	0.548	0.52	0.485	0.478	0.601	0.473	0.482	0.525	0.438	0.569	0.563	0.527	0.489	0.403	0.41	0.515
	470	0.463	0.478	0.44	0.487	0.501	0.544	0.483	0.545	0.545	0.517	0.483	0.476	0.567	0.47	0.48	0.523	0.436	0.565	0.559	0.521	0.487	0.4	0.408	0.512
	480	0.442	0.475	0.438	0.485	0.499	0.541	0.481	0.542	0.542	0.515	0.481	0.474	0.546	0.467	0.478	0.521	0.434	0.561	0.556	0.517	0.486	0.399	0.407	0.51
	490	0.429	0.472	0.436	0.482	0.496	0.538	0.479	0.54	0.539	0.512	0.478	0.472	0.529	0.463	0.474	0.518	0.432	0.558	0.553	0.512	0.483	0.397	0.405	0.507
	500	0.419	0.469	0.434	0.479	0.493	0.534	0.477	0.536	0.536	0.509	0.476	0.47	0.52	0.46	0.471	0.515	0.429	0.554	0.549	0.508	0.482	0.395	0.403	0.505
	510	0.418	0.467	0.433	0.477	0.491	0.531	0.474	0.534	0.533	0.507	0.474	0.468	0.518	0.457	0.469	0.513	0.427	0.55	0.546	0.505	0.48	0.394	0.402	0.502
	520	0.423	0.465	0.432	0.476	0.489	0.529	0.472	0.531	0.531	0.505	0.472	0.466	0.525	0.454	0.468	0.511	0.426	0.547	0.544	0.502	0.479	0.393	0.4	0.5
	530	0.433	0.463	0.431	0.473	0.487	0.527	0.47	0.529	0.528	0.503	0.47	0.464	0.536	0.451	0.465	0.509	0.424	0.544	0.541	0.5	0.477	0.393	0.399	0.498
	540	0.451	0.462	0.43	0.472	0.485	0.524	0.468	0.526	0.526	0.501	0.468	0.463	0.557	0.449	0.464	0.507	0.422	0.542	0.538	0.499	0.476	0.393	0.397	0.496
	550	0.477	0.46	0.429	0.47	0.482	0.522	0.466	0.524	0.523	0.499	0.466	0.461	0.584	0.446	0.462	0.505	0.42	0.538	0.535	0.497	0.474	0.392	0.396	0.494
	560	0.505	0.459	0.429	0.469	0.481	0.52	0.465	0.521	0.521	0.497	0.463	0.459	0.616	0.444	0.46	0.504	0.419	0.537	0.533	0.497	0.472	0.393	0.394	0.492
	570	0.546	0.458	0.428	0.467	0.478	0.518	0.463	0.519	0.518	0.495	0.461	0.457	0.662	0.442	0.459	0.502	0.417	0.534	0.53	0.496	0.471	0.393	0.392	0.49
	580	0.586	0.458	0.428	0.466	0.476	0.517	0.461	0.516	0.516	0.493	0.459	0.455	0.706	0.44	0.458	0.5	0.415	0.532	0.528	0.496	0.469	0.394	0.391	0.488
	590	0.637	0.458	0.428	0.465	0.475	0.516	0.459	0.514	0.514	0.492	0.457	0.453	0.765	0.438	0.458	0.499	0.413	0.53	0.525	0.497	0.467	0.395	0.389	0.486
	600	0.684	0.458	0.429	0.465	0.473	0.515	0.458	0.512	0.512	0.491	0.455	0.452	0.819	0.437	0.457	0.499	0.413	0.529	0.524	0.499	0.466	0.397	0.388	0.485
	610	0.73	0.458	0.428	0.464	0.471	0.515	0.456	0.509	0.51	0.489	0.453	0.45	0.87	0.435	0.456	0.497	0.411	0.527	0.521	0.499	0.464	0.398	0.387	0.483
	620	0.775	0.458	0.429	0.463	0.469	0.514	0.454	0.507	0.508	0.488	0.451	0.448	0.923	0.434	0.456	0.496	0.409	0.526	0.518	0.5	0.463	0.4	0.385	0.481
	630	0.82	0.458	0.429	0.462	0.467	0.514	0.452	0.505	0.506	0.487	0.449	0.446	0.974	0.432	0.455	0.495	0.407	0.525	0.516	0.501	0.461	0.401	0.384	0.479
	640	0.876	0.459	0.429	0.461	0.465	0.514	0.451	0.502	0.504	0.485	0.447	0.444	1.04	0.43	0.455	0.493	0.406	0.524	0.513	0.503	0.459	0.403	0.382	0.478
	650	0.924	0.46	0.43	0.461	0.464	0.515	0.449	0.5	0.502	0.485	0.445	0.443	1.095	0.429	0.455	0.493	0.404	0.524	0.511	0.505	0.458	0.405	0.381	0.476
	660	0.975	0.461	0.432	0.461	0.462	0.516	0.448	0.498	0.5	0.484	0.442	0.441	1.154	0.428	0.455	0.492	0.403	0.524	0.51	0.508	0.456	0.408	0.379	0.475
	670	1.009	0.462	0.432	0.46	0.461	0.515	0.446	0.496	0.499	0.483	0.441	0.439	1.193	0.427	0.455	0.491	0.402	0.523	0.508	0.509	0.455	0.41	0.378	0.473
	680	1.031	0.462	0.432	0.459	0.459	0.513	0.444	0.493	0.496	0.481	0.438	0.437	1.218	0.425	0.454	0.49	0.401	0.52	0.506	0.51	0.453	0.411	0.376	0.471
	690	1.033	0.46	0.431	0.458	0.457	0.509	0.443	0.491	0.494	0.479	0.436	0.435	1.219	0.423	0.452	0.488	0.399	0.516	0.503	0.509	0.451	0.41	0.375	0.469
	700	1.019	0.458	0.429	0.456	0.455	0.504	0.441	0.489	0.491	0.477	0.434	0.433	1.201	0.421	0.45	0.486	0.398	0.512	0.501	0.506	0.45	0.408	0.373	0.467
Read 5:Spectrum	300	0.933	0.842	0.768	0.847	0.858	0.962	0.874	0.892	0.921	0.876	0.865	0.854	1.083	0.865	0.817	0.915	0.781	1.01	0.973	0.862	0.872	0.736	0.738	0.888
	310	0.802	0.717	0.642	0.713	0.724	0.816	0.74	0.756	0.786	0.747	0.733	0.717	0.948	0.735	0.683	0.78	0.649	0.863	0.842	0.742	0.734	0.614	0.609	0.754
	320	0.751	0.645	0.57	0.635	0.644	0.727	0.661	0.675	0.706	0.67	0.654	0.635	0.899	0.66	0.604	0.7	0.569	0.773	0.765	0.676	0.653	0.545	0.533	0.676
	330	0.773	0.617	0.542	0.603	0.611	0.685	0.626	0.639	0.67	0.637	0.62	0.599	0.926	0.629	0.572	0.665	0.537	0.729	0.73	0.651	0.617	0.52	0.502	0.641
	340	0.821	0.611	0.537	0.594	0.6	0.669	0.614	0.626	0.658	0.625	0.605	0.584	0.997	0.622	0.566	0.658	0.527	0.711	0.717	0.646	0.604	0.512	0.49	0.628
	350	0.896	0.602	0.527	0.582	0.587	0.653	0.599	0.612	0.645	0.614	0.589	0.57	1.088	0.609	0.554	0.646	0.513	0.693	0.702	0.639	0.59	0.505	0.477	0.615
	360	0.978	0.592	0.517	0.569	0.572	0.638	0.583	0.596	0.628	0.6	0.572	0.553	1.186	0.594	0.541	0.633	0.499	0.676	0.687	0.629	0.574	0.496	0.462	0.599
	370	1.044	0.579	0.503	0.553	0.554	0.622	0.564	0.578	0.611	0.585	0.554	0.535	1.267	0.576	0.526	0.618	0.482	0.659	0.668	0.616	0.556	0.484	0.445	0.582
	380	1.076	0.566	0.489	0.537	0.537	0.607	0.546	0.562	0.595	0.569	0.537	0.519	1.307	0.559	0.511	0.604	0.465	0.642	0.65	0.602	0.54	0.472	0.43	0.566
	390	1.076	0.557	0.481	0.529	0.528	0.597	0.536	0.552	0.585	0.56	0.528	0.51	1.308	0.55	0.502	0.595	0.457	0.631	0.639	0.593	0.53	0.464	0.421	0.556
	400	1.044	0.548	0.472	0.521	0.522	0.585	0.529	0.546	0.578	0.553	0.521	0.504	1.266	0.541	0.494	0.587	0.45	0.619	0.63	0.582	0.525	0.455	0.416	0.55
	410	0.969	0.539	0.464	0.515	0.518	0.574	0.524	0.542	0.573	0.547	0.518	0.501	1.172	0.534	0.487	0.58	0.446	0.609	0.624	0.571	0.522	0.447	0.413	0.545
	420	0.844	0.529	0.455	0.509	0.514	0.564	0.52	0.539	0.569	0.542	0.515	0.498	1.019	0.527	0.48	0.573	0.443	0.6	0.617	0.559	0.519	0.437	0.411	0.541
	430	0.713	0.52	0.447	0.503	0.511	0.557	0.516	0.536	0.565	0.537	0.513	0.496	0.86	0.521	0.474	0.567	0.44	0.593	0.611	0.547	0.517	0.429	0.409	0.538
	440	0.622	0.513	0.442	0.499	0.508	0.552	0.513	0.533	0.562	0.533	0.51	0.494	0.754	0.515	0.469	0.563	0.437	0.588	0.606	0.538	0.514	0.423	0.407	0.535
	450	0.551	0.506	0.436	0.494	0.504	0.548	0.509	0.53	0.559	0.53	0.508	0.492	0.672	0.51	0.464	0.558	0.433	0.583	0.6	0.529	0.512	0.418	0.405	0.532
	460	0.51	0.501	0.433	0.49	0.502	0.545	0.506	0.527	0.555	0.526	0.505	0.489	0.627	0.505	0.461	0.554	0.431	0.578	0.596	0.523	0.51	0.414	0.403	0.529
	470	0.476	0.497	0.43	0.487	0.499	0.541	0.503	0.524	0.552	0.523	0.502	0.487	0.59	0.501	0.458	0.552	0.429	0.574	0.592	0.517	0.508	0.412	0.402	0.526
	480	0.453	0.494	0.428	0.485	0.497	0.538	0.5	0.522	0.549	0.521	0.5	0.486	0.567	0.498	0.456	0.55	0.427	0.57	0.588	0.512	0.506	0.409	0.401	0.524
	490	0.439	0.49	0.426	0.482	0.494	0.535	0.499	0.52	0.546	0.518	0.498	0.483	0.549	0.494	0.452	0.546	0.425	0.567	0.585	0.506	0.504	0.408	0.399	0.521
	500	0.429	0.487	0.424	0.479	0.492	0.532	0.496	0.517	0.543	0.515	0.495	0.481	0.539	0.49	0.45	0.543	0.423	0.563	0.581	0.502	0.502	0.406	0.397	0.519
	510	0.427	0.485	0.422	0.478	0.489	0.529	0.493	0.514	0.54	0.513	0.493	0.479	0.538	0.487	0.448	0.541	0.421	0.559	0.578	0.499	0.5	0.405	0.396	0.516
	520	0.432	0.483	0.422	0.476	0.488	0.527	0.491	0.512	0.538	0.511	0.49	0.477	0.545	0.484	0.446	0.539	0.419	0.556	0.575	0.497	0.499	0.404	0.394	0.514
	530	0.443	0.481	0.421	0.474	0.485	0.525	0.489	0.51	0.535	0.509	0.488	0.475	0.556	0.481	0.444	0.537	0.417	0.553	0.572	0.494	0.497	0.403	0.393	0.512
	540	0.462	0.48	0.42	0.473	0.484	0.522	0.487	0.508	0.533	0.507	0.486	0.474	0.578	0.479	0.443	0.536	0.416	0.551	0.57	0.494	0.496	0.404	0.392	0.511
	550	0.488	0.479	0.419	0.471	0.481	0.52	0.485	0.505	0.53	0.505	0.484	0.472	0.608	0.476	0.442	0.534	0.414	0.547	0.566	0.493	0.493	0.404	0.39	0.508
	560	0.517	0.478	0.421	0.471	0.48	0.518	0.483	0.503	0.528	0.504	0.482	0.47	0.642	0.474	0.441	0.533	0.413	0.546	0.565	0.493	0.492	0.405	0.389	0.507
	570	0.56	0.478	0.421	0.47	0.478	0.517	0.481	0.501	0.525	0.503	0.479	0.468	0.691	0.471	0.44	0.532	0.411	0.543	0.562	0.494	0.491	0.406	0.387	0.505
	580	0.6	0.478	0.421	0.469	0.476	0.516	0.479	0.499	0.523	0.502	0.477	0.467	0.738	0.469	0.44	0.53	0.41	0.541	0.559	0.495	0.489	0.407	0.386	0.503
	590	0.653	0.479	0.423	0.469	0.475	0.515	0.478	0.497	0.521	0.501	0.475	0.465	0.8	0.468	0.44	0.53	0.409	0.539	0.557	0.497	0.487	0.409	0.385	0.501
	600	0.702	0.48	0.425	0.469	0.474	0.515	0.476	0.494	0.52	0.5	0.473	0.463	0.857	0.467	0.441	0.53	0.408	0.538	0.556	0.499	0.486	0.411	0.384	0.5
	610	0.748	0.481	0.425	0.468	0.472	0.514	0.475	0.492	0.517	0.499	0.471	0.461	0.911	0.465	0.44	0.529	0.406	0.537	0.553	0.5	0.484	0.412	0.382	0.498
	620	0.794	0.482	0.427	0.468	0.47	0.514	0.473	0.49	0.515	0.498	0.469	0.459	0.966	0.463	0.44	0.529	0.406	0.535	0.551	0.502	0.482	0.414	0.381	0.496
	630	0.839	0.482	0.428	0.467	0.468	0.514	0.471	0.488	0.513	0.497	0.467	0.457	1.019	0.462	0.44	0.528	0.404	0.534	0.549	0.504	0.48	0.416	0.38	0.495
	640	0.897	0.484	0.43	0.468	0.467	0.516	0.469	0.485	0.512	0.497	0.465	0.456	1.087	0.461	0.441	0.528	0.403	0.534	0.547	0.507	0.478	0.419	0.379	0.493
	650	0.945	0.486	0.432	0.468	0.466	0.517	0.468	0.483	0.51	0.496	0.463	0.454	1.145	0.46	0.441	0.528	0.402	0.534	0.545	0.51	0.477	0.422	0.378	0.492
	660	0.996	0.488	0.435	0.468	0.464	0.518	0.467	0.482	0.508	0.496	0.46	0.452	1.205	0.459	0.442	0.528	0.401	0.534	0.544	0.513	0.475	0.425	0.376	0.49
	670	1.03	0.489	0.436	0.468	0.463	0.518	0.465	0.48	0.507	0.495	0.458	0.45	1.245	0.458	0.442	0.528	0.401	0.533	0.542	0.515	0.474	0.427	0.375	0.489
	680	1.053	0.489	0.437	0.468	0.461	0.516	0.464	0.478	0.504	0.494	0.456	0.448	1.271	0.456	0.442	0.527	0.399	0.53	0.54	0.516	0.472	0.428	0.374	0.487
	690	1.056	0.488	0.436	0.467	0.46	0.512	0.462	0.476	0.502	0.492	0.454	0.446	1.273	0.454	0.441	0.526	0.398	0.527	0.538	0.515	0.47	0.428	0.373	0.485
	700	1.042	0.485	0.434	0.464	0.458	0.507	0.46	0.473	0.499	0.49	0.452	0.444	1.255	0.451	0.439	0.523	0.397	0.522	0.535	0.513	0.469	0.426	0.371	0.483

## Sheet: Fig-1d-20uM-Rep1
	Wavelength	Cu2+	Zn2+	Co2+	Ni2+	Mn2+	Fe2+	Fe3+	Pb2+	Hg2+	Cd2+	Al3+	Blank	Cu2+	Zn2+	Co2+	Ni2+	Mn2+	Fe2+	Fe3+	Pb2+	Hg2+	Cd2+	Al3+	Blank
Read 1:Spectrum	300	0.803	0.82	0.853	0.867	0.781	0.797	0.828	0.765	0.739	0.775	0.728	0.733	0.885	0.864	0.814	0.826	0.864	0.769	0.84	0.838	0.79	0.826	0.79	0.749
	310	0.676	0.685	0.717	0.729	0.644	0.658	0.692	0.632	0.606	0.642	0.594	0.597	0.758	0.727	0.675	0.686	0.725	0.628	0.703	0.699	0.656	0.69	0.655	0.614
	320	0.616	0.605	0.636	0.648	0.564	0.576	0.613	0.554	0.529	0.565	0.516	0.518	0.707	0.644	0.594	0.604	0.642	0.544	0.624	0.617	0.577	0.61	0.576	0.536
	330	0.613	0.571	0.603	0.613	0.531	0.542	0.579	0.524	0.497	0.533	0.484	0.485	0.724	0.608	0.559	0.57	0.607	0.509	0.59	0.582	0.544	0.576	0.544	0.504
	340	0.637	0.559	0.592	0.601	0.517	0.528	0.567	0.513	0.485	0.521	0.471	0.474	0.771	0.598	0.549	0.559	0.596	0.495	0.579	0.57	0.534	0.566	0.532	0.494
	350	0.681	0.543	0.576	0.585	0.501	0.512	0.551	0.498	0.471	0.506	0.458	0.46	0.849	0.58	0.533	0.543	0.579	0.479	0.563	0.554	0.519	0.549	0.517	0.48
	360	0.738	0.525	0.559	0.566	0.484	0.494	0.534	0.48	0.454	0.491	0.441	0.444	0.942	0.561	0.516	0.525	0.562	0.462	0.546	0.536	0.501	0.532	0.501	0.464
	370	0.79	0.506	0.539	0.546	0.465	0.474	0.514	0.46	0.436	0.472	0.423	0.426	1.024	0.539	0.497	0.506	0.541	0.443	0.526	0.517	0.482	0.512	0.481	0.446
	380	0.821	0.488	0.521	0.527	0.449	0.456	0.497	0.443	0.419	0.456	0.407	0.41	1.07	0.52	0.48	0.489	0.524	0.426	0.507	0.499	0.465	0.495	0.464	0.429
	390	0.821	0.479	0.512	0.517	0.44	0.446	0.487	0.433	0.411	0.448	0.398	0.402	1.072	0.51	0.471	0.48	0.514	0.417	0.497	0.49	0.456	0.485	0.455	0.421
	400	0.786	0.472	0.504	0.51	0.434	0.439	0.481	0.426	0.405	0.442	0.393	0.396	1.027	0.5	0.465	0.474	0.508	0.411	0.489	0.483	0.45	0.478	0.449	0.415
	410	0.711	0.469	0.499	0.506	0.432	0.434	0.477	0.422	0.403	0.44	0.39	0.394	0.929	0.495	0.462	0.471	0.504	0.407	0.485	0.479	0.447	0.474	0.446	0.412
	420	0.606	0.466	0.495	0.502	0.429	0.43	0.474	0.419	0.401	0.438	0.388	0.392	0.785	0.489	0.459	0.469	0.501	0.404	0.481	0.476	0.445	0.471	0.442	0.409
	430	0.52	0.463	0.492	0.498	0.428	0.426	0.472	0.416	0.399	0.436	0.386	0.391	0.652	0.485	0.457	0.467	0.499	0.402	0.477	0.474	0.444	0.468	0.44	0.407
	440	0.471	0.46	0.488	0.495	0.425	0.423	0.47	0.413	0.398	0.434	0.384	0.389	0.57	0.481	0.454	0.465	0.496	0.4	0.474	0.471	0.442	0.465	0.438	0.406
	450	0.437	0.456	0.483	0.491	0.423	0.42	0.467	0.409	0.396	0.431	0.382	0.388	0.509	0.476	0.451	0.462	0.493	0.397	0.47	0.468	0.44	0.462	0.435	0.404
	460	0.418	0.453	0.48	0.487	0.421	0.417	0.464	0.407	0.394	0.429	0.38	0.386	0.477	0.471	0.448	0.46	0.49	0.395	0.467	0.465	0.438	0.459	0.433	0.402
	470	0.403	0.45	0.476	0.484	0.419	0.414	0.462	0.405	0.393	0.427	0.379	0.385	0.45	0.468	0.446	0.458	0.488	0.393	0.464	0.463	0.437	0.457	0.431	0.4
	480	0.393	0.447	0.473	0.482	0.418	0.412	0.46	0.402	0.393	0.425	0.378	0.385	0.434	0.465	0.444	0.457	0.486	0.391	0.462	0.462	0.436	0.456	0.429	0.4
	490	0.386	0.445	0.469	0.479	0.416	0.409	0.457	0.399	0.39	0.424	0.377	0.384	0.423	0.461	0.443	0.455	0.484	0.39	0.459	0.459	0.435	0.453	0.428	0.398
	500	0.38	0.441	0.465	0.475	0.413	0.406	0.455	0.396	0.388	0.421	0.375	0.382	0.415	0.458	0.44	0.452	0.481	0.387	0.456	0.456	0.433	0.45	0.425	0.396
	510	0.378	0.438	0.462	0.472	0.411	0.404	0.453	0.394	0.387	0.419	0.373	0.381	0.413	0.455	0.438	0.45	0.479	0.386	0.454	0.455	0.432	0.449	0.424	0.395
	520	0.379	0.436	0.459	0.47	0.41	0.402	0.45	0.392	0.385	0.417	0.372	0.38	0.417	0.452	0.436	0.449	0.477	0.384	0.452	0.453	0.431	0.447	0.422	0.393
	530	0.382	0.433	0.456	0.467	0.408	0.4	0.448	0.39	0.384	0.415	0.371	0.379	0.425	0.449	0.434	0.447	0.474	0.383	0.45	0.451	0.43	0.445	0.42	0.392
	540	0.389	0.43	0.453	0.464	0.406	0.397	0.446	0.388	0.383	0.413	0.369	0.378	0.439	0.446	0.432	0.445	0.472	0.381	0.447	0.449	0.428	0.443	0.419	0.391
	550	0.399	0.427	0.449	0.461	0.404	0.395	0.443	0.385	0.381	0.41	0.367	0.376	0.459	0.443	0.429	0.442	0.47	0.38	0.445	0.447	0.426	0.441	0.416	0.389
	560	0.411	0.425	0.446	0.459	0.402	0.393	0.441	0.383	0.379	0.409	0.366	0.375	0.483	0.441	0.428	0.44	0.468	0.379	0.443	0.446	0.426	0.439	0.415	0.388
	570	0.43	0.421	0.443	0.456	0.4	0.391	0.438	0.381	0.378	0.407	0.365	0.373	0.517	0.438	0.426	0.438	0.465	0.377	0.441	0.444	0.424	0.437	0.413	0.387
	580	0.449	0.419	0.44	0.453	0.398	0.389	0.436	0.379	0.376	0.405	0.363	0.372	0.551	0.435	0.424	0.435	0.463	0.375	0.439	0.442	0.422	0.435	0.411	0.385
	590	0.477	0.416	0.437	0.45	0.396	0.386	0.434	0.377	0.375	0.403	0.362	0.371	0.598	0.433	0.422	0.434	0.461	0.374	0.437	0.44	0.421	0.434	0.41	0.385
	600	0.504	0.414	0.435	0.448	0.394	0.385	0.432	0.375	0.374	0.401	0.36	0.37	0.643	0.431	0.421	0.432	0.459	0.373	0.435	0.439	0.42	0.432	0.408	0.384
	610	0.533	0.411	0.432	0.445	0.392	0.383	0.429	0.373	0.372	0.398	0.358	0.368	0.689	0.428	0.418	0.429	0.457	0.371	0.433	0.436	0.418	0.43	0.407	0.382
	620	0.563	0.408	0.429	0.443	0.39	0.38	0.427	0.371	0.37	0.396	0.357	0.367	0.736	0.426	0.416	0.427	0.454	0.37	0.431	0.435	0.416	0.429	0.405	0.381
	630	0.597	0.405	0.426	0.44	0.388	0.378	0.424	0.368	0.369	0.394	0.355	0.365	0.785	0.424	0.414	0.425	0.452	0.368	0.428	0.432	0.414	0.426	0.403	0.379
	640	0.642	0.402	0.423	0.437	0.385	0.376	0.422	0.366	0.367	0.391	0.353	0.363	0.851	0.421	0.412	0.423	0.449	0.367	0.426	0.43	0.412	0.424	0.401	0.378
	650	0.684	0.4	0.421	0.435	0.383	0.375	0.42	0.364	0.365	0.389	0.352	0.362	0.909	0.42	0.411	0.421	0.447	0.366	0.425	0.429	0.411	0.423	0.399	0.377
	660	0.729	0.397	0.418	0.432	0.381	0.373	0.417	0.362	0.363	0.387	0.35	0.361	0.973	0.418	0.409	0.419	0.445	0.365	0.423	0.427	0.409	0.421	0.398	0.375
	670	0.758	0.395	0.416	0.43	0.379	0.372	0.415	0.36	0.362	0.385	0.349	0.359	1.015	0.416	0.407	0.417	0.443	0.363	0.421	0.425	0.408	0.42	0.396	0.374
	680	0.775	0.392	0.413	0.427	0.377	0.369	0.413	0.358	0.36	0.383	0.347	0.358	1.041	0.414	0.405	0.415	0.44	0.362	0.419	0.423	0.406	0.418	0.394	0.373
	690	0.77	0.39	0.41	0.425	0.375	0.367	0.411	0.356	0.358	0.381	0.345	0.356	1.041	0.411	0.403	0.412	0.438	0.36	0.417	0.422	0.404	0.416	0.392	0.371
	700	0.749	0.387	0.408	0.422	0.373	0.365	0.409	0.354	0.357	0.379	0.344	0.354	1.02	0.409	0.402	0.411	0.436	0.359	0.415	0.42	0.402	0.415	0.391	0.37
Read 2:Spectrum	300	0.835	0.816	0.816	0.862	0.815	0.779	0.83	0.728	0.784	0.795	0.733	0.708	0.934	0.845	0.83	0.86	0.836	0.753	0.823	0.84	0.791	0.856	0.81	0.75
	310	0.709	0.682	0.683	0.725	0.679	0.641	0.696	0.598	0.653	0.664	0.601	0.574	0.808	0.711	0.693	0.72	0.697	0.611	0.688	0.7	0.658	0.723	0.677	0.617
	320	0.661	0.603	0.605	0.644	0.599	0.559	0.617	0.522	0.575	0.587	0.524	0.496	0.763	0.629	0.613	0.638	0.614	0.526	0.608	0.618	0.581	0.643	0.599	0.539
	330	0.686	0.569	0.571	0.61	0.565	0.524	0.583	0.492	0.543	0.555	0.493	0.465	0.794	0.594	0.579	0.602	0.579	0.491	0.574	0.582	0.548	0.608	0.566	0.507
	340	0.737	0.557	0.561	0.597	0.551	0.51	0.569	0.481	0.529	0.542	0.481	0.454	0.858	0.584	0.569	0.588	0.565	0.477	0.562	0.57	0.538	0.596	0.554	0.496
	350	0.823	0.542	0.548	0.581	0.536	0.495	0.554	0.467	0.515	0.528	0.467	0.442	0.956	0.568	0.554	0.573	0.549	0.462	0.546	0.555	0.523	0.58	0.539	0.482
	360	0.921	0.526	0.533	0.565	0.519	0.478	0.537	0.452	0.498	0.512	0.451	0.426	1.067	0.551	0.538	0.556	0.533	0.446	0.529	0.538	0.507	0.563	0.523	0.466
	370	1.004	0.508	0.515	0.547	0.501	0.46	0.518	0.433	0.48	0.495	0.433	0.409	1.161	0.531	0.521	0.537	0.513	0.428	0.51	0.519	0.488	0.543	0.504	0.449
	380	1.049	0.492	0.5	0.53	0.484	0.443	0.501	0.417	0.464	0.479	0.417	0.394	1.21	0.513	0.505	0.52	0.496	0.412	0.493	0.502	0.471	0.525	0.487	0.432
	390	1.051	0.484	0.491	0.521	0.476	0.434	0.492	0.408	0.455	0.471	0.408	0.386	1.21	0.504	0.497	0.512	0.487	0.403	0.483	0.493	0.463	0.516	0.478	0.423
	400	1.008	0.478	0.485	0.514	0.47	0.427	0.487	0.402	0.45	0.465	0.403	0.381	1.159	0.496	0.491	0.506	0.481	0.398	0.476	0.487	0.457	0.508	0.472	0.417
	410	0.916	0.474	0.48	0.51	0.468	0.423	0.483	0.399	0.447	0.462	0.4	0.378	1.053	0.49	0.486	0.502	0.479	0.394	0.471	0.482	0.454	0.504	0.468	0.414
	420	0.778	0.472	0.476	0.506	0.466	0.419	0.481	0.395	0.445	0.46	0.398	0.376	0.895	0.485	0.482	0.499	0.476	0.392	0.467	0.48	0.451	0.5	0.465	0.411
	430	0.643	0.469	0.472	0.503	0.464	0.416	0.479	0.392	0.443	0.457	0.396	0.375	0.743	0.481	0.479	0.497	0.474	0.389	0.464	0.477	0.45	0.497	0.463	0.409
	440	0.552	0.467	0.469	0.5	0.462	0.414	0.477	0.389	0.441	0.455	0.394	0.373	0.64	0.477	0.476	0.494	0.472	0.387	0.46	0.474	0.448	0.494	0.46	0.407
	450	0.482	0.464	0.466	0.496	0.46	0.411	0.474	0.386	0.439	0.453	0.392	0.372	0.561	0.473	0.472	0.49	0.469	0.385	0.457	0.471	0.446	0.49	0.457	0.404
	460	0.443	0.461	0.463	0.494	0.458	0.409	0.472	0.384	0.438	0.451	0.39	0.371	0.517	0.47	0.47	0.488	0.467	0.383	0.454	0.468	0.444	0.488	0.455	0.403
	470	0.411	0.459	0.461	0.491	0.457	0.406	0.47	0.383	0.436	0.449	0.389	0.37	0.48	0.466	0.468	0.486	0.465	0.381	0.452	0.467	0.443	0.485	0.453	0.401
	480	0.39	0.457	0.458	0.489	0.455	0.405	0.469	0.382	0.435	0.448	0.388	0.37	0.456	0.465	0.467	0.485	0.464	0.38	0.451	0.466	0.442	0.483	0.45	0.4
	490	0.377	0.455	0.456	0.487	0.453	0.403	0.467	0.379	0.433	0.445	0.386	0.368	0.442	0.462	0.465	0.483	0.462	0.378	0.448	0.463	0.441	0.481	0.45	0.399
	500	0.368	0.452	0.453	0.484	0.451	0.401	0.465	0.378	0.431	0.443	0.384	0.367	0.431	0.459	0.462	0.48	0.46	0.376	0.446	0.461	0.439	0.479	0.447	0.397
	510	0.366	0.45	0.45	0.482	0.449	0.399	0.463	0.376	0.43	0.441	0.383	0.366	0.428	0.456	0.46	0.478	0.458	0.375	0.444	0.459	0.438	0.476	0.445	0.396
	520	0.37	0.448	0.448	0.48	0.448	0.398	0.461	0.375	0.428	0.439	0.382	0.366	0.433	0.454	0.459	0.477	0.456	0.374	0.443	0.458	0.437	0.475	0.443	0.395
	530	0.38	0.446	0.446	0.478	0.446	0.397	0.46	0.373	0.427	0.437	0.38	0.365	0.444	0.452	0.457	0.475	0.455	0.373	0.441	0.456	0.436	0.473	0.442	0.393
	540	0.397	0.444	0.444	0.476	0.444	0.395	0.458	0.372	0.425	0.436	0.379	0.364	0.464	0.45	0.455	0.473	0.453	0.372	0.439	0.455	0.435	0.471	0.44	0.393
	550	0.421	0.442	0.441	0.473	0.442	0.393	0.456	0.37	0.423	0.433	0.377	0.363	0.491	0.447	0.453	0.47	0.451	0.37	0.437	0.453	0.434	0.469	0.438	0.391
	560	0.449	0.44	0.44	0.472	0.441	0.392	0.455	0.37	0.422	0.431	0.376	0.362	0.523	0.446	0.452	0.469	0.45	0.37	0.437	0.452	0.433	0.468	0.437	0.391
	570	0.489	0.438	0.438	0.469	0.438	0.391	0.453	0.368	0.42	0.429	0.375	0.361	0.569	0.444	0.45	0.467	0.448	0.369	0.435	0.45	0.431	0.466	0.435	0.389
	580	0.529	0.435	0.436	0.468	0.437	0.389	0.451	0.366	0.419	0.427	0.373	0.36	0.615	0.442	0.449	0.465	0.446	0.368	0.433	0.448	0.429	0.464	0.433	0.388
	590	0.581	0.434	0.434	0.466	0.435	0.388	0.449	0.365	0.417	0.425	0.372	0.359	0.674	0.44	0.447	0.464	0.444	0.367	0.431	0.447	0.428	0.462	0.431	0.387
	600	0.631	0.432	0.433	0.464	0.433	0.387	0.447	0.364	0.416	0.424	0.371	0.358	0.73	0.439	0.447	0.462	0.443	0.366	0.431	0.446	0.428	0.461	0.43	0.386
	610	0.681	0.43	0.431	0.462	0.431	0.386	0.446	0.363	0.414	0.421	0.369	0.357	0.786	0.437	0.445	0.46	0.441	0.365	0.429	0.444	0.426	0.459	0.428	0.385
	620	0.731	0.428	0.429	0.461	0.429	0.385	0.444	0.362	0.412	0.42	0.368	0.356	0.842	0.435	0.444	0.459	0.439	0.364	0.428	0.443	0.424	0.457	0.426	0.384
	630	0.782	0.425	0.428	0.459	0.427	0.383	0.442	0.36	0.41	0.417	0.366	0.355	0.899	0.433	0.442	0.456	0.436	0.363	0.426	0.441	0.422	0.455	0.424	0.382
	640	0.849	0.423	0.426	0.457	0.425	0.382	0.44	0.359	0.409	0.415	0.365	0.354	0.974	0.432	0.441	0.454	0.434	0.362	0.424	0.439	0.421	0.454	0.422	0.381
	650	0.907	0.422	0.425	0.456	0.423	0.381	0.438	0.358	0.407	0.414	0.363	0.353	1.038	0.431	0.44	0.453	0.432	0.361	0.423	0.438	0.42	0.452	0.421	0.38
	660	0.97	0.42	0.424	0.455	0.421	0.381	0.436	0.357	0.405	0.412	0.362	0.352	1.108	0.43	0.44	0.452	0.43	0.361	0.422	0.437	0.419	0.451	0.42	0.38
	670	1.012	0.419	0.424	0.453	0.42	0.38	0.435	0.356	0.404	0.41	0.361	0.351	1.153	0.429	0.44	0.451	0.429	0.36	0.421	0.435	0.417	0.45	0.419	0.379
	680	1.039	0.416	0.422	0.452	0.418	0.379	0.433	0.355	0.402	0.408	0.359	0.35	1.184	0.427	0.438	0.449	0.427	0.359	0.42	0.434	0.416	0.448	0.417	0.377
	690	1.042	0.415	0.42	0.45	0.416	0.377	0.431	0.353	0.4	0.406	0.358	0.349	1.186	0.425	0.437	0.447	0.425	0.357	0.418	0.432	0.414	0.446	0.415	0.376
	700	1.025	0.412	0.418	0.448	0.414	0.375	0.429	0.352	0.398	0.404	0.356	0.347	1.167	0.423	0.435	0.445	0.423	0.356	0.416	0.43	0.412	0.444	0.414	0.374
Read 3:Spectrum	300	0.855	0.83	0.823	0.862	0.835	0.777	0.841	0.759	0.785	0.788	0.724	0.716	0.962	0.849	0.864	0.867	0.869	0.76	0.836	0.842	0.782	0.867	0.792	0.765
	310	0.73	0.699	0.693	0.729	0.701	0.642	0.709	0.631	0.653	0.658	0.594	0.583	0.836	0.717	0.73	0.732	0.733	0.619	0.704	0.705	0.65	0.733	0.661	0.634
	320	0.684	0.622	0.617	0.651	0.623	0.562	0.632	0.558	0.576	0.583	0.518	0.506	0.793	0.637	0.651	0.652	0.652	0.535	0.625	0.626	0.572	0.655	0.585	0.558
	330	0.711	0.589	0.585	0.618	0.59	0.528	0.599	0.528	0.544	0.551	0.488	0.475	0.827	0.603	0.618	0.617	0.617	0.5	0.592	0.592	0.539	0.621	0.553	0.526
	340	0.765	0.577	0.576	0.607	0.576	0.514	0.587	0.517	0.531	0.54	0.476	0.464	0.893	0.593	0.608	0.607	0.604	0.486	0.58	0.581	0.528	0.609	0.543	0.515
	350	0.854	0.563	0.564	0.594	0.561	0.5	0.573	0.504	0.517	0.527	0.463	0.451	0.994	0.578	0.594	0.592	0.589	0.471	0.565	0.566	0.514	0.594	0.529	0.502
	360	0.952	0.548	0.55	0.578	0.545	0.483	0.556	0.488	0.501	0.513	0.449	0.436	1.106	0.561	0.58	0.577	0.572	0.455	0.549	0.55	0.497	0.578	0.514	0.488
	370	1.035	0.531	0.534	0.561	0.527	0.466	0.539	0.471	0.482	0.496	0.432	0.419	1.198	0.542	0.564	0.56	0.552	0.438	0.53	0.533	0.478	0.559	0.496	0.471
	380	1.077	0.515	0.519	0.546	0.511	0.45	0.522	0.455	0.466	0.481	0.417	0.404	1.246	0.526	0.549	0.544	0.535	0.421	0.514	0.516	0.462	0.542	0.48	0.455
	390	1.077	0.507	0.511	0.537	0.503	0.441	0.514	0.447	0.458	0.473	0.409	0.397	1.245	0.517	0.541	0.536	0.526	0.413	0.504	0.508	0.454	0.533	0.472	0.447
	400	1.034	0.5	0.504	0.53	0.498	0.435	0.508	0.44	0.453	0.467	0.403	0.392	1.193	0.508	0.534	0.529	0.52	0.407	0.497	0.502	0.448	0.526	0.466	0.441
	410	0.943	0.496	0.498	0.525	0.495	0.43	0.504	0.435	0.45	0.464	0.399	0.389	1.087	0.502	0.528	0.524	0.517	0.404	0.492	0.497	0.446	0.52	0.462	0.436
	420	0.806	0.492	0.492	0.519	0.492	0.426	0.501	0.43	0.448	0.46	0.396	0.386	0.929	0.497	0.522	0.52	0.515	0.401	0.488	0.494	0.443	0.516	0.458	0.433
	430	0.67	0.489	0.487	0.515	0.49	0.423	0.498	0.426	0.446	0.458	0.393	0.385	0.774	0.492	0.518	0.516	0.512	0.399	0.484	0.491	0.442	0.513	0.455	0.43
	440	0.576	0.486	0.483	0.511	0.488	0.42	0.496	0.423	0.444	0.455	0.391	0.383	0.668	0.488	0.514	0.513	0.51	0.397	0.481	0.488	0.44	0.51	0.453	0.427
	450	0.502	0.482	0.479	0.507	0.486	0.417	0.493	0.419	0.442	0.452	0.388	0.381	0.585	0.484	0.51	0.509	0.507	0.395	0.477	0.485	0.438	0.506	0.45	0.425
	460	0.459	0.479	0.476	0.504	0.484	0.415	0.491	0.417	0.44	0.45	0.386	0.38	0.537	0.481	0.506	0.506	0.505	0.392	0.474	0.482	0.437	0.503	0.448	0.423
	470	0.424	0.477	0.474	0.502	0.482	0.413	0.489	0.414	0.439	0.448	0.385	0.379	0.499	0.478	0.504	0.504	0.503	0.391	0.472	0.481	0.435	0.501	0.446	0.421
	480	0.4	0.474	0.472	0.5	0.481	0.412	0.488	0.413	0.438	0.448	0.384	0.379	0.473	0.476	0.502	0.503	0.502	0.39	0.471	0.48	0.435	0.5	0.444	0.42
	490	0.386	0.473	0.469	0.498	0.479	0.41	0.486	0.411	0.436	0.445	0.382	0.378	0.457	0.473	0.5	0.5	0.5	0.389	0.469	0.477	0.433	0.498	0.443	0.418
	500	0.375	0.47	0.466	0.495	0.477	0.408	0.484	0.409	0.434	0.443	0.381	0.377	0.445	0.47	0.497	0.498	0.497	0.387	0.467	0.475	0.432	0.495	0.441	0.417
	510	0.372	0.467	0.464	0.494	0.476	0.407	0.482	0.407	0.433	0.441	0.38	0.376	0.442	0.468	0.495	0.496	0.496	0.386	0.465	0.474	0.43	0.494	0.439	0.415
	520	0.377	0.465	0.463	0.492	0.474	0.405	0.481	0.406	0.431	0.44	0.379	0.375	0.448	0.467	0.494	0.495	0.494	0.385	0.464	0.473	0.429	0.492	0.438	0.415
	530	0.387	0.463	0.46	0.49	0.472	0.404	0.479	0.404	0.43	0.438	0.377	0.374	0.459	0.464	0.492	0.493	0.492	0.384	0.462	0.471	0.428	0.49	0.437	0.413
	540	0.406	0.461	0.458	0.488	0.47	0.403	0.477	0.403	0.428	0.436	0.376	0.373	0.481	0.463	0.49	0.491	0.491	0.383	0.461	0.47	0.427	0.489	0.435	0.413
	550	0.432	0.459	0.456	0.486	0.469	0.402	0.476	0.401	0.427	0.434	0.375	0.372	0.51	0.46	0.488	0.489	0.488	0.381	0.459	0.468	0.426	0.486	0.433	0.411
	560	0.462	0.458	0.455	0.485	0.467	0.401	0.474	0.401	0.426	0.433	0.374	0.372	0.545	0.459	0.487	0.488	0.487	0.381	0.459	0.468	0.425	0.486	0.433	0.411
	570	0.505	0.455	0.453	0.483	0.465	0.4	0.473	0.399	0.424	0.431	0.373	0.371	0.594	0.457	0.485	0.486	0.485	0.38	0.457	0.466	0.424	0.484	0.431	0.409
	580	0.547	0.453	0.452	0.482	0.464	0.398	0.471	0.397	0.423	0.429	0.372	0.37	0.642	0.455	0.484	0.484	0.483	0.378	0.456	0.465	0.422	0.482	0.43	0.408
	590	0.603	0.452	0.451	0.481	0.462	0.398	0.47	0.397	0.421	0.428	0.371	0.369	0.705	0.454	0.483	0.483	0.481	0.377	0.455	0.464	0.421	0.481	0.429	0.408
	600	0.655	0.45	0.45	0.48	0.461	0.397	0.468	0.396	0.42	0.427	0.371	0.368	0.764	0.453	0.483	0.482	0.48	0.377	0.454	0.464	0.42	0.48	0.428	0.407
	610	0.706	0.448	0.449	0.479	0.459	0.396	0.467	0.395	0.418	0.425	0.369	0.368	0.821	0.452	0.482	0.481	0.477	0.376	0.453	0.462	0.419	0.478	0.427	0.406
	620	0.757	0.447	0.448	0.478	0.457	0.395	0.465	0.394	0.417	0.423	0.368	0.367	0.878	0.45	0.481	0.479	0.475	0.375	0.452	0.461	0.417	0.477	0.426	0.406
	630	0.809	0.445	0.447	0.477	0.455	0.394	0.463	0.393	0.415	0.422	0.368	0.366	0.936	0.449	0.48	0.478	0.473	0.373	0.451	0.459	0.416	0.475	0.424	0.405
	640	0.876	0.443	0.447	0.476	0.454	0.394	0.462	0.392	0.413	0.421	0.367	0.365	1.011	0.448	0.48	0.477	0.471	0.373	0.45	0.459	0.414	0.474	0.423	0.404
	650	0.933	0.442	0.447	0.476	0.452	0.394	0.461	0.392	0.412	0.42	0.366	0.365	1.075	0.448	0.48	0.476	0.469	0.372	0.449	0.458	0.413	0.473	0.422	0.404
	660	0.996	0.442	0.447	0.476	0.451	0.394	0.46	0.392	0.411	0.419	0.366	0.364	1.145	0.447	0.481	0.476	0.468	0.371	0.449	0.457	0.412	0.472	0.422	0.404
	670	1.037	0.441	0.447	0.476	0.45	0.394	0.459	0.392	0.409	0.418	0.366	0.364	1.191	0.447	0.482	0.476	0.466	0.371	0.448	0.457	0.411	0.471	0.421	0.403
	680	1.064	0.439	0.446	0.475	0.448	0.393	0.457	0.39	0.408	0.416	0.365	0.363	1.221	0.446	0.481	0.474	0.464	0.37	0.447	0.456	0.41	0.47	0.42	0.402
	690	1.067	0.437	0.445	0.473	0.446	0.391	0.455	0.389	0.406	0.415	0.364	0.361	1.224	0.444	0.48	0.473	0.462	0.369	0.445	0.454	0.408	0.468	0.419	0.401
	700	1.052	0.435	0.443	0.471	0.444	0.39	0.453	0.387	0.405	0.412	0.362	0.36	1.206	0.442	0.478	0.471	0.46	0.367	0.444	0.452	0.407	0.466	0.417	0.399
Read 4:Spectrum	300	0.879	0.828	0.858	0.852	0.843	0.787	0.847	0.777	0.792	0.784	0.738	0.736	0.971	0.853	0.866	0.862	0.858	0.766	0.856	0.855	0.787	0.881	0.811	0.76
	310	0.754	0.699	0.73	0.721	0.711	0.652	0.716	0.65	0.661	0.656	0.612	0.604	0.846	0.723	0.735	0.729	0.723	0.626	0.724	0.723	0.655	0.748	0.681	0.633
	320	0.71	0.623	0.656	0.645	0.633	0.573	0.64	0.577	0.584	0.581	0.54	0.528	0.804	0.645	0.659	0.652	0.644	0.542	0.647	0.647	0.578	0.67	0.607	0.559
	330	0.74	0.591	0.625	0.614	0.601	0.539	0.607	0.548	0.552	0.551	0.511	0.498	0.839	0.611	0.627	0.619	0.61	0.507	0.615	0.615	0.546	0.636	0.576	0.53
	340	0.797	0.581	0.617	0.605	0.589	0.526	0.596	0.537	0.539	0.54	0.502	0.487	0.906	0.602	0.621	0.611	0.599	0.494	0.604	0.606	0.535	0.626	0.565	0.52
	350	0.888	0.567	0.605	0.592	0.574	0.511	0.582	0.523	0.525	0.528	0.492	0.474	1.006	0.587	0.608	0.597	0.584	0.479	0.59	0.593	0.52	0.611	0.552	0.508
	360	0.989	0.552	0.592	0.578	0.558	0.496	0.567	0.509	0.509	0.514	0.48	0.46	1.117	0.571	0.595	0.582	0.567	0.463	0.575	0.578	0.503	0.596	0.538	0.495
	370	1.073	0.536	0.578	0.563	0.541	0.48	0.55	0.493	0.492	0.499	0.467	0.445	1.209	0.554	0.581	0.567	0.549	0.446	0.558	0.563	0.485	0.578	0.521	0.48
	380	1.115	0.521	0.563	0.548	0.525	0.464	0.534	0.477	0.475	0.484	0.453	0.43	1.255	0.538	0.566	0.552	0.532	0.43	0.541	0.548	0.469	0.561	0.505	0.465
	390	1.115	0.513	0.555	0.54	0.517	0.456	0.526	0.469	0.467	0.477	0.446	0.422	1.254	0.529	0.559	0.544	0.524	0.421	0.532	0.539	0.461	0.552	0.497	0.457
	400	1.071	0.506	0.547	0.533	0.511	0.449	0.52	0.461	0.462	0.471	0.438	0.417	1.203	0.52	0.551	0.537	0.518	0.416	0.525	0.532	0.455	0.544	0.49	0.451
	410	0.979	0.501	0.54	0.527	0.508	0.444	0.515	0.456	0.459	0.467	0.432	0.413	1.099	0.513	0.544	0.531	0.515	0.412	0.519	0.525	0.452	0.538	0.485	0.445
	420	0.839	0.496	0.532	0.521	0.505	0.439	0.511	0.45	0.457	0.463	0.425	0.409	0.943	0.506	0.537	0.526	0.513	0.409	0.513	0.519	0.449	0.533	0.48	0.44
	430	0.7	0.491	0.524	0.515	0.502	0.436	0.508	0.445	0.455	0.459	0.419	0.406	0.788	0.501	0.531	0.52	0.51	0.407	0.508	0.514	0.447	0.529	0.476	0.436
	440	0.602	0.487	0.519	0.51	0.5	0.432	0.505	0.441	0.453	0.456	0.414	0.404	0.681	0.496	0.525	0.516	0.508	0.405	0.504	0.51	0.445	0.526	0.473	0.433
	450	0.525	0.484	0.513	0.506	0.497	0.43	0.502	0.437	0.451	0.454	0.41	0.402	0.597	0.491	0.521	0.512	0.505	0.403	0.5	0.506	0.443	0.522	0.469	0.43
	460	0.48	0.481	0.51	0.503	0.495	0.427	0.5	0.434	0.45	0.451	0.407	0.4	0.547	0.488	0.517	0.509	0.503	0.401	0.497	0.503	0.441	0.519	0.467	0.428
	470	0.442	0.478	0.506	0.501	0.493	0.426	0.498	0.433	0.448	0.45	0.405	0.399	0.507	0.485	0.515	0.507	0.501	0.4	0.495	0.501	0.44	0.517	0.464	0.426
	480	0.417	0.477	0.504	0.499	0.492	0.424	0.497	0.431	0.447	0.449	0.403	0.399	0.48	0.484	0.513	0.506	0.501	0.399	0.493	0.5	0.439	0.515	0.462	0.425
	490	0.401	0.473	0.501	0.497	0.49	0.422	0.495	0.429	0.445	0.446	0.401	0.397	0.463	0.48	0.51	0.503	0.499	0.397	0.491	0.497	0.438	0.513	0.461	0.423
	500	0.39	0.471	0.498	0.494	0.488	0.421	0.493	0.426	0.444	0.444	0.4	0.396	0.451	0.478	0.508	0.501	0.496	0.396	0.489	0.495	0.436	0.51	0.459	0.422
	510	0.387	0.469	0.496	0.493	0.486	0.419	0.492	0.424	0.442	0.443	0.398	0.395	0.448	0.476	0.506	0.499	0.495	0.394	0.487	0.494	0.435	0.509	0.457	0.421
	520	0.392	0.467	0.493	0.491	0.485	0.418	0.49	0.423	0.441	0.441	0.397	0.394	0.454	0.474	0.504	0.498	0.493	0.394	0.486	0.492	0.434	0.507	0.456	0.42
	530	0.403	0.465	0.491	0.489	0.483	0.417	0.488	0.421	0.439	0.439	0.396	0.393	0.465	0.471	0.502	0.496	0.492	0.392	0.484	0.491	0.433	0.505	0.455	0.419
	540	0.422	0.463	0.489	0.488	0.481	0.416	0.487	0.42	0.438	0.438	0.395	0.392	0.487	0.47	0.501	0.495	0.49	0.391	0.483	0.49	0.432	0.504	0.453	0.418
	550	0.451	0.461	0.487	0.486	0.479	0.414	0.485	0.418	0.437	0.436	0.394	0.391	0.518	0.468	0.499	0.493	0.488	0.39	0.481	0.488	0.431	0.502	0.452	0.417
	560	0.482	0.459	0.486	0.486	0.478	0.413	0.484	0.418	0.436	0.435	0.394	0.391	0.552	0.466	0.498	0.492	0.488	0.39	0.481	0.488	0.43	0.501	0.451	0.416
	570	0.528	0.457	0.485	0.484	0.477	0.413	0.483	0.416	0.434	0.434	0.394	0.39	0.602	0.465	0.497	0.491	0.486	0.389	0.48	0.487	0.429	0.499	0.45	0.416
	580	0.573	0.456	0.484	0.483	0.475	0.412	0.481	0.415	0.433	0.432	0.394	0.389	0.651	0.464	0.496	0.49	0.483	0.388	0.478	0.486	0.427	0.498	0.448	0.415
	590	0.63	0.455	0.483	0.483	0.473	0.411	0.48	0.415	0.431	0.431	0.394	0.389	0.714	0.463	0.496	0.489	0.482	0.387	0.478	0.486	0.426	0.497	0.448	0.415
	600	0.684	0.454	0.483	0.483	0.472	0.411	0.48	0.414	0.43	0.431	0.395	0.389	0.774	0.463	0.497	0.489	0.481	0.387	0.478	0.486	0.426	0.496	0.447	0.416
	610	0.737	0.452	0.483	0.482	0.47	0.41	0.478	0.413	0.428	0.429	0.395	0.388	0.832	0.461	0.496	0.488	0.479	0.386	0.477	0.486	0.425	0.494	0.446	0.415
	620	0.789	0.451	0.483	0.481	0.469	0.41	0.477	0.413	0.427	0.428	0.396	0.387	0.888	0.461	0.496	0.488	0.477	0.385	0.476	0.486	0.423	0.493	0.446	0.415
	630	0.843	0.45	0.482	0.481	0.467	0.409	0.476	0.412	0.426	0.427	0.396	0.387	0.947	0.46	0.496	0.486	0.475	0.384	0.475	0.485	0.422	0.492	0.444	0.415
	640	0.911	0.45	0.483	0.481	0.466	0.409	0.475	0.412	0.424	0.426	0.398	0.386	1.021	0.46	0.496	0.487	0.473	0.383	0.475	0.486	0.421	0.491	0.444	0.416
	650	0.969	0.449	0.484	0.481	0.465	0.41	0.474	0.413	0.423	0.426	0.399	0.386	1.084	0.46	0.497	0.487	0.472	0.383	0.475	0.486	0.42	0.49	0.444	0.416
	660	1.032	0.449	0.485	0.483	0.464	0.41	0.474	0.413	0.422	0.426	0.401	0.387	1.153	0.46	0.499	0.488	0.47	0.382	0.476	0.487	0.42	0.49	0.444	0.417
	670	1.073	0.449	0.486	0.483	0.463	0.41	0.473	0.414	0.42	0.425	0.403	0.387	1.199	0.461	0.5	0.488	0.469	0.382	0.476	0.488	0.419	0.49	0.444	0.417
	680	1.101	0.448	0.486	0.483	0.462	0.41	0.472	0.413	0.419	0.424	0.403	0.386	1.23	0.46	0.5	0.488	0.467	0.381	0.475	0.487	0.418	0.488	0.443	0.417
	690	1.105	0.447	0.485	0.482	0.46	0.409	0.471	0.411	0.417	0.423	0.402	0.385	1.233	0.459	0.499	0.486	0.466	0.38	0.474	0.486	0.417	0.486	0.442	0.416
	700	1.089	0.444	0.482	0.48	0.458	0.407	0.468	0.409	0.416	0.42	0.4	0.383	1.216	0.456	0.497	0.484	0.464	0.379	0.472	0.484	0.415	0.484	0.44	0.414
Read 5:Spectrum	300	0.895	0.812	0.847	0.888	0.841	0.805	0.851	0.792	0.807	0.797	0.747	0.75	0.995	0.854	0.879	0.87	0.873	0.767	0.855	0.86	0.799	0.889	0.834	0.773
	310	0.771	0.686	0.722	0.759	0.71	0.671	0.722	0.668	0.676	0.67	0.623	0.621	0.87	0.726	0.751	0.739	0.739	0.627	0.726	0.735	0.669	0.758	0.707	0.648
	320	0.727	0.612	0.651	0.683	0.634	0.592	0.647	0.597	0.6	0.597	0.554	0.546	0.828	0.65	0.676	0.663	0.659	0.543	0.651	0.662	0.593	0.679	0.633	0.577
	330	0.759	0.582	0.622	0.651	0.602	0.558	0.616	0.569	0.567	0.567	0.527	0.516	0.865	0.617	0.646	0.631	0.624	0.507	0.62	0.633	0.562	0.645	0.602	0.549
	340	0.818	0.573	0.616	0.641	0.59	0.543	0.605	0.559	0.554	0.557	0.519	0.506	0.933	0.61	0.639	0.623	0.614	0.496	0.609	0.626	0.552	0.635	0.593	0.541
	350	0.911	0.561	0.606	0.629	0.576	0.529	0.592	0.547	0.54	0.545	0.51	0.494	1.035	0.596	0.627	0.611	0.599	0.481	0.596	0.616	0.538	0.62	0.579	0.531
	360	1.012	0.548	0.595	0.615	0.561	0.514	0.578	0.534	0.524	0.532	0.5	0.48	1.148	0.581	0.615	0.598	0.583	0.466	0.582	0.605	0.522	0.606	0.566	0.52
	370	1.097	0.533	0.582	0.601	0.544	0.498	0.562	0.519	0.506	0.517	0.489	0.465	1.24	0.565	0.601	0.583	0.564	0.448	0.566	0.592	0.504	0.588	0.55	0.506
	380	1.139	0.518	0.569	0.586	0.529	0.483	0.547	0.505	0.49	0.503	0.476	0.451	1.285	0.55	0.588	0.569	0.548	0.433	0.551	0.578	0.489	0.572	0.535	0.492
	390	1.139	0.51	0.56	0.578	0.521	0.474	0.538	0.497	0.482	0.495	0.468	0.443	1.284	0.541	0.581	0.561	0.539	0.425	0.542	0.57	0.48	0.563	0.527	0.484
	400	1.094	0.504	0.552	0.57	0.515	0.467	0.532	0.489	0.477	0.488	0.46	0.437	1.232	0.532	0.573	0.553	0.533	0.419	0.533	0.561	0.475	0.555	0.519	0.476
	410	1.002	0.497	0.544	0.562	0.511	0.462	0.527	0.481	0.474	0.484	0.452	0.432	1.128	0.524	0.565	0.547	0.53	0.416	0.526	0.552	0.471	0.549	0.513	0.469
	420	0.861	0.491	0.535	0.554	0.508	0.456	0.521	0.473	0.471	0.479	0.442	0.428	0.97	0.516	0.556	0.54	0.527	0.412	0.519	0.542	0.468	0.543	0.506	0.462
	430	0.72	0.485	0.526	0.547	0.505	0.451	0.517	0.466	0.469	0.474	0.433	0.424	0.813	0.509	0.549	0.533	0.525	0.41	0.513	0.534	0.466	0.539	0.501	0.456
	440	0.62	0.481	0.519	0.541	0.503	0.448	0.513	0.461	0.467	0.471	0.427	0.421	0.703	0.504	0.543	0.528	0.522	0.408	0.508	0.527	0.464	0.535	0.497	0.451
	450	0.541	0.477	0.513	0.536	0.5	0.444	0.51	0.456	0.465	0.468	0.421	0.418	0.616	0.498	0.537	0.523	0.519	0.406	0.504	0.521	0.462	0.531	0.493	0.447
	460	0.494	0.474	0.509	0.533	0.498	0.442	0.508	0.453	0.463	0.465	0.418	0.417	0.565	0.495	0.533	0.521	0.517	0.404	0.501	0.518	0.46	0.528	0.49	0.444
	470	0.455	0.471	0.505	0.53	0.496	0.44	0.506	0.45	0.461	0.463	0.415	0.415	0.522	0.492	0.531	0.518	0.516	0.403	0.499	0.515	0.459	0.525	0.487	0.442
	480	0.429	0.469	0.503	0.528	0.495	0.438	0.505	0.448	0.46	0.462	0.412	0.414	0.494	0.49	0.529	0.517	0.515	0.402	0.497	0.514	0.458	0.524	0.485	0.44
	490	0.413	0.466	0.499	0.525	0.493	0.436	0.502	0.446	0.458	0.46	0.41	0.413	0.476	0.487	0.526	0.514	0.512	0.4	0.495	0.511	0.456	0.522	0.484	0.438
	500	0.401	0.464	0.496	0.522	0.491	0.434	0.5	0.443	0.457	0.458	0.408	0.411	0.463	0.484	0.523	0.512	0.51	0.399	0.492	0.509	0.455	0.519	0.481	0.437
	510	0.398	0.462	0.494	0.52	0.489	0.433	0.499	0.442	0.455	0.456	0.406	0.41	0.46	0.482	0.521	0.51	0.509	0.398	0.491	0.507	0.454	0.517	0.48	0.435
	520	0.403	0.46	0.492	0.518	0.487	0.431	0.498	0.44	0.454	0.454	0.405	0.41	0.466	0.48	0.519	0.509	0.507	0.397	0.49	0.506	0.453	0.516	0.478	0.434
	530	0.414	0.458	0.49	0.516	0.486	0.43	0.496	0.439	0.452	0.453	0.404	0.409	0.478	0.478	0.517	0.507	0.505	0.396	0.488	0.505	0.452	0.514	0.477	0.434
	540	0.434	0.456	0.489	0.515	0.484	0.429	0.495	0.438	0.451	0.451	0.404	0.408	0.501	0.476	0.516	0.506	0.504	0.395	0.488	0.504	0.451	0.513	0.475	0.433
	550	0.463	0.455	0.487	0.513	0.482	0.428	0.493	0.436	0.45	0.45	0.404	0.407	0.533	0.475	0.515	0.504	0.502	0.394	0.486	0.503	0.45	0.511	0.474	0.433
	560	0.495	0.453	0.486	0.513	0.481	0.427	0.492	0.436	0.449	0.449	0.404	0.407	0.569	0.474	0.514	0.504	0.501	0.394	0.486	0.504	0.449	0.51	0.474	0.433
	570	0.543	0.452	0.486	0.512	0.48	0.426	0.491	0.435	0.447	0.447	0.405	0.406	0.621	0.473	0.513	0.503	0.499	0.393	0.485	0.504	0.448	0.509	0.472	0.433
	580	0.589	0.451	0.485	0.511	0.478	0.425	0.49	0.434	0.446	0.446	0.406	0.405	0.671	0.471	0.512	0.502	0.497	0.392	0.485	0.504	0.447	0.507	0.471	0.433
	590	0.648	0.45	0.486	0.511	0.477	0.425	0.489	0.434	0.444	0.445	0.407	0.405	0.736	0.471	0.513	0.502	0.496	0.391	0.484	0.505	0.446	0.506	0.471	0.433
	600	0.703	0.45	0.487	0.511	0.476	0.425	0.489	0.435	0.443	0.445	0.409	0.405	0.797	0.472	0.514	0.503	0.495	0.391	0.485	0.507	0.446	0.506	0.471	0.435
	610	0.757	0.449	0.487	0.511	0.474	0.424	0.488	0.435	0.441	0.444	0.41	0.405	0.856	0.47	0.513	0.502	0.493	0.39	0.484	0.507	0.444	0.505	0.47	0.435
	620	0.811	0.449	0.488	0.511	0.473	0.424	0.488	0.435	0.44	0.443	0.412	0.405	0.914	0.471	0.514	0.502	0.491	0.39	0.485	0.509	0.443	0.504	0.47	0.436
	630	0.864	0.448	0.488	0.511	0.471	0.424	0.487	0.435	0.439	0.442	0.413	0.404	0.973	0.47	0.514	0.502	0.489	0.389	0.484	0.51	0.442	0.502	0.469	0.436
	640	0.933	0.449	0.49	0.512	0.47	0.424	0.487	0.436	0.437	0.442	0.416	0.405	1.048	0.471	0.516	0.503	0.488	0.389	0.485	0.512	0.442	0.502	0.469	0.438
	650	0.991	0.449	0.492	0.513	0.469	0.425	0.487	0.438	0.436	0.442	0.419	0.405	1.112	0.472	0.518	0.504	0.486	0.388	0.486	0.514	0.441	0.502	0.47	0.439
	660	1.055	0.45	0.495	0.515	0.469	0.426	0.487	0.439	0.435	0.442	0.422	0.406	1.18	0.474	0.52	0.505	0.485	0.388	0.487	0.518	0.441	0.502	0.471	0.441
	670	1.097	0.451	0.497	0.516	0.468	0.426	0.487	0.44	0.434	0.442	0.424	0.406	1.226	0.475	0.522	0.506	0.484	0.388	0.488	0.519	0.44	0.501	0.471	0.442
	680	1.125	0.451	0.497	0.516	0.467	0.426	0.486	0.44	0.432	0.441	0.425	0.406	1.256	0.474	0.522	0.506	0.482	0.387	0.488	0.52	0.439	0.5	0.471	0.442
	690	1.129	0.449	0.496	0.515	0.465	0.425	0.485	0.439	0.431	0.439	0.425	0.405	1.259	0.473	0.521	0.505	0.48	0.386	0.487	0.519	0.438	0.498	0.469	0.441
	700	1.114	0.447	0.494	0.513	0.463	0.423	0.482	0.437	0.429	0.437	0.423	0.403	1.243	0.47	0.519	0.503	0.479	0.385	0.485	0.517	0.437	0.496	0.467	0.44

## Sheet: Fig-1d-20uM-Rep2
	Wavelength	Cu2+	Zn2+	Co2+	Ni2+	Mn2+	Fe2+	Fe3+	Pb2+	Hg2+	Cd2+	Al3+	Blank	Cu2+	Zn2+	Co2+	Ni2+	Mn2+	Fe2+	Fe3+	Pb2+	Hg2+	Cd2+	Al3+	Blank
Read 1:Spectrum	300	0.844	0.779	0.769	0.785	0.796	0.772	0.768	0.76	0.75	0.773	0.749	0.732	0.875	0.823	0.784	0.794	0.807	0.805	0.82	0.81	0.823	0.757	0.749	0.769
	310	0.72	0.649	0.636	0.652	0.667	0.642	0.638	0.634	0.618	0.644	0.618	0.601	0.755	0.693	0.653	0.662	0.676	0.674	0.689	0.684	0.694	0.628	0.622	0.638
	320	0.644	0.555	0.54	0.557	0.575	0.547	0.545	0.543	0.523	0.552	0.526	0.507	0.693	0.598	0.557	0.566	0.582	0.579	0.594	0.592	0.602	0.536	0.53	0.545
	330	0.64	0.524	0.507	0.526	0.546	0.516	0.515	0.513	0.492	0.522	0.496	0.477	0.709	0.567	0.526	0.535	0.551	0.548	0.562	0.562	0.571	0.506	0.501	0.515
	340	0.667	0.507	0.489	0.507	0.529	0.499	0.498	0.496	0.475	0.505	0.479	0.461	0.766	0.549	0.509	0.517	0.533	0.53	0.544	0.544	0.555	0.489	0.485	0.497
	350	0.713	0.493	0.475	0.493	0.516	0.485	0.485	0.483	0.462	0.492	0.467	0.448	0.845	0.535	0.496	0.503	0.519	0.516	0.531	0.53	0.542	0.477	0.472	0.484
	360	0.778	0.475	0.458	0.476	0.499	0.469	0.468	0.467	0.446	0.476	0.452	0.432	0.951	0.518	0.48	0.487	0.501	0.5	0.514	0.514	0.526	0.462	0.456	0.469
	370	0.845	0.454	0.437	0.456	0.479	0.449	0.448	0.448	0.425	0.455	0.433	0.412	1.054	0.498	0.46	0.467	0.48	0.48	0.493	0.494	0.506	0.442	0.437	0.448
	380	0.879	0.439	0.421	0.441	0.464	0.434	0.433	0.434	0.411	0.441	0.419	0.398	1.103	0.482	0.445	0.452	0.466	0.466	0.478	0.479	0.492	0.428	0.422	0.435
	390	0.885	0.427	0.409	0.429	0.451	0.422	0.421	0.422	0.399	0.429	0.407	0.386	1.111	0.469	0.433	0.44	0.454	0.454	0.466	0.467	0.479	0.416	0.41	0.423
	400	0.856	0.421	0.403	0.423	0.445	0.416	0.416	0.417	0.394	0.424	0.402	0.381	1.073	0.463	0.427	0.434	0.449	0.448	0.46	0.461	0.474	0.411	0.405	0.417
	410	0.774	0.417	0.399	0.419	0.441	0.412	0.412	0.413	0.391	0.421	0.399	0.378	0.968	0.459	0.422	0.43	0.446	0.444	0.456	0.458	0.471	0.407	0.401	0.414
	420	0.651	0.414	0.396	0.416	0.437	0.409	0.409	0.411	0.388	0.418	0.396	0.376	0.801	0.455	0.418	0.427	0.444	0.441	0.453	0.455	0.468	0.404	0.398	0.411
	430	0.563	0.412	0.394	0.414	0.434	0.406	0.407	0.409	0.386	0.416	0.395	0.374	0.667	0.453	0.416	0.425	0.443	0.438	0.451	0.453	0.466	0.403	0.396	0.409
	440	0.496	0.409	0.391	0.411	0.431	0.404	0.405	0.407	0.384	0.414	0.393	0.372	0.556	0.449	0.413	0.422	0.441	0.435	0.448	0.451	0.463	0.4	0.394	0.407
	450	0.465	0.406	0.389	0.408	0.429	0.402	0.402	0.405	0.382	0.413	0.392	0.371	0.501	0.446	0.411	0.42	0.44	0.433	0.446	0.448	0.461	0.399	0.392	0.406
	460	0.44	0.405	0.387	0.407	0.427	0.4	0.401	0.404	0.381	0.411	0.39	0.369	0.456	0.444	0.409	0.418	0.439	0.431	0.445	0.447	0.459	0.397	0.39	0.404
	470	0.424	0.403	0.386	0.405	0.424	0.398	0.399	0.402	0.379	0.409	0.389	0.368	0.427	0.442	0.407	0.416	0.437	0.428	0.443	0.445	0.457	0.395	0.388	0.402
	480	0.412	0.401	0.384	0.403	0.422	0.396	0.398	0.401	0.378	0.407	0.386	0.367	0.406	0.439	0.405	0.415	0.435	0.426	0.441	0.443	0.455	0.392	0.386	0.4
	490	0.403	0.398	0.382	0.401	0.419	0.395	0.395	0.399	0.376	0.407	0.386	0.365	0.392	0.436	0.403	0.412	0.434	0.424	0.439	0.441	0.454	0.392	0.385	0.4
	500	0.398	0.397	0.38	0.399	0.417	0.393	0.394	0.398	0.375	0.405	0.385	0.364	0.385	0.434	0.401	0.411	0.433	0.422	0.438	0.439	0.452	0.39	0.383	0.399
	510	0.395	0.394	0.378	0.397	0.415	0.39	0.392	0.396	0.373	0.403	0.383	0.363	0.382	0.432	0.399	0.409	0.431	0.419	0.435	0.437	0.45	0.388	0.382	0.396
	520	0.396	0.392	0.376	0.395	0.412	0.388	0.39	0.395	0.372	0.402	0.382	0.361	0.385	0.43	0.398	0.408	0.429	0.417	0.434	0.435	0.448	0.387	0.38	0.396
	530	0.399	0.39	0.375	0.393	0.41	0.386	0.389	0.393	0.371	0.401	0.381	0.36	0.394	0.427	0.396	0.406	0.427	0.415	0.432	0.433	0.446	0.386	0.379	0.394
	540	0.406	0.388	0.373	0.392	0.408	0.384	0.387	0.392	0.37	0.399	0.379	0.359	0.41	0.425	0.394	0.405	0.426	0.413	0.43	0.431	0.444	0.384	0.377	0.392
	550	0.415	0.386	0.372	0.39	0.406	0.382	0.386	0.39	0.368	0.398	0.378	0.358	0.428	0.423	0.393	0.403	0.424	0.411	0.429	0.43	0.442	0.383	0.376	0.391
	560	0.432	0.384	0.37	0.389	0.403	0.381	0.384	0.389	0.367	0.396	0.377	0.357	0.46	0.42	0.391	0.401	0.422	0.408	0.427	0.427	0.44	0.381	0.374	0.39
	570	0.449	0.382	0.369	0.387	0.401	0.379	0.383	0.387	0.366	0.395	0.376	0.356	0.492	0.418	0.39	0.4	0.42	0.407	0.426	0.426	0.439	0.38	0.372	0.388
	580	0.474	0.38	0.367	0.385	0.399	0.377	0.381	0.386	0.364	0.393	0.374	0.354	0.537	0.416	0.388	0.398	0.419	0.404	0.424	0.424	0.437	0.379	0.371	0.387
	590	0.503	0.378	0.366	0.384	0.397	0.376	0.379	0.384	0.363	0.392	0.373	0.353	0.585	0.414	0.387	0.397	0.417	0.403	0.422	0.422	0.435	0.378	0.369	0.386
	600	0.535	0.375	0.364	0.382	0.394	0.374	0.378	0.383	0.362	0.39	0.372	0.352	0.637	0.412	0.385	0.395	0.415	0.4	0.42	0.42	0.433	0.376	0.368	0.384
	610	0.567	0.373	0.363	0.381	0.392	0.372	0.376	0.381	0.361	0.389	0.371	0.351	0.689	0.409	0.384	0.394	0.413	0.399	0.419	0.418	0.431	0.375	0.367	0.384
	620	0.601	0.371	0.361	0.379	0.389	0.37	0.374	0.379	0.359	0.388	0.369	0.349	0.74	0.407	0.383	0.392	0.411	0.397	0.417	0.416	0.429	0.373	0.365	0.382
	630	0.643	0.369	0.359	0.378	0.387	0.369	0.372	0.378	0.358	0.386	0.368	0.348	0.802	0.405	0.381	0.39	0.409	0.395	0.415	0.414	0.427	0.372	0.363	0.381
	640	0.684	0.367	0.358	0.376	0.385	0.367	0.371	0.376	0.356	0.385	0.367	0.347	0.861	0.403	0.38	0.389	0.407	0.393	0.414	0.412	0.426	0.371	0.362	0.379
	650	0.739	0.365	0.356	0.374	0.382	0.365	0.369	0.374	0.355	0.383	0.365	0.345	0.938	0.401	0.379	0.388	0.405	0.391	0.412	0.41	0.423	0.369	0.36	0.378
	660	0.783	0.363	0.355	0.373	0.38	0.364	0.368	0.372	0.354	0.382	0.364	0.344	0.999	0.399	0.378	0.386	0.403	0.389	0.41	0.409	0.422	0.368	0.359	0.377
	670	0.823	0.361	0.353	0.371	0.377	0.362	0.366	0.371	0.352	0.38	0.363	0.342	1.054	0.397	0.376	0.384	0.401	0.387	0.408	0.407	0.42	0.367	0.358	0.375
	680	0.842	0.359	0.352	0.369	0.375	0.36	0.364	0.369	0.351	0.378	0.361	0.341	1.083	0.395	0.375	0.383	0.399	0.385	0.406	0.405	0.418	0.366	0.356	0.374
	690	0.839	0.357	0.35	0.367	0.373	0.358	0.363	0.367	0.349	0.377	0.36	0.34	1.085	0.393	0.373	0.381	0.397	0.383	0.405	0.403	0.416	0.364	0.354	0.372
	700	0.815	0.354	0.348	0.365	0.37	0.356	0.361	0.366	0.348	0.375	0.358	0.338	1.061	0.39	0.371	0.379	0.394	0.38	0.403	0.401	0.414	0.362	0.353	0.371
Read 2:Spectrum	300	0.897	0.759	0.787	0.805	0.829	0.804	0.791	0.761	0.757	0.769	0.762	0.769	0.9	0.793	0.797	0.77	0.827	0.782	0.807	0.789	0.836	0.762	0.769	0.78
	310	0.776	0.631	0.654	0.672	0.699	0.672	0.661	0.634	0.624	0.642	0.632	0.636	0.781	0.662	0.665	0.637	0.695	0.651	0.675	0.663	0.706	0.633	0.64	0.65
	320	0.715	0.538	0.557	0.576	0.606	0.577	0.567	0.543	0.528	0.55	0.537	0.54	0.724	0.567	0.57	0.54	0.599	0.557	0.579	0.573	0.612	0.539	0.547	0.557
	330	0.735	0.508	0.525	0.544	0.576	0.546	0.536	0.513	0.496	0.52	0.508	0.51	0.746	0.536	0.538	0.509	0.568	0.526	0.546	0.543	0.581	0.509	0.517	0.527
	340	0.796	0.492	0.507	0.526	0.559	0.527	0.519	0.496	0.479	0.503	0.491	0.492	0.811	0.519	0.521	0.491	0.549	0.508	0.529	0.526	0.564	0.493	0.499	0.509
	350	0.878	0.479	0.494	0.512	0.547	0.514	0.507	0.483	0.467	0.491	0.479	0.48	0.896	0.506	0.509	0.479	0.535	0.495	0.516	0.513	0.551	0.481	0.486	0.497
	360	0.986	0.463	0.479	0.497	0.531	0.499	0.491	0.468	0.451	0.476	0.464	0.464	1.008	0.491	0.496	0.463	0.518	0.48	0.5	0.498	0.536	0.466	0.471	0.482
	370	1.088	0.444	0.459	0.478	0.512	0.48	0.472	0.45	0.432	0.458	0.445	0.446	1.113	0.472	0.48	0.445	0.498	0.461	0.48	0.479	0.516	0.448	0.452	0.463
	380	1.134	0.43	0.446	0.464	0.498	0.467	0.458	0.436	0.418	0.444	0.432	0.432	1.161	0.458	0.468	0.431	0.484	0.448	0.465	0.465	0.501	0.434	0.438	0.449
	390	1.143	0.419	0.434	0.453	0.486	0.456	0.447	0.425	0.406	0.433	0.421	0.421	1.167	0.446	0.457	0.42	0.472	0.436	0.454	0.454	0.49	0.423	0.426	0.438
	400	1.108	0.414	0.429	0.448	0.481	0.45	0.442	0.421	0.401	0.428	0.416	0.416	1.128	0.441	0.451	0.414	0.467	0.431	0.448	0.449	0.484	0.418	0.421	0.433
	410	1.009	0.411	0.425	0.445	0.476	0.446	0.439	0.418	0.398	0.425	0.413	0.413	1.023	0.436	0.445	0.411	0.464	0.428	0.445	0.446	0.481	0.414	0.417	0.429
	420	0.85	0.408	0.421	0.442	0.472	0.443	0.437	0.416	0.396	0.424	0.411	0.41	0.855	0.432	0.437	0.408	0.462	0.425	0.442	0.443	0.478	0.41	0.413	0.426
	430	0.716	0.407	0.419	0.44	0.47	0.441	0.435	0.415	0.395	0.422	0.41	0.409	0.716	0.43	0.433	0.406	0.461	0.423	0.44	0.442	0.476	0.408	0.412	0.424
	440	0.599	0.405	0.417	0.438	0.467	0.438	0.433	0.413	0.393	0.421	0.408	0.407	0.596	0.427	0.429	0.404	0.46	0.421	0.438	0.44	0.474	0.406	0.41	0.422
	450	0.538	0.402	0.415	0.436	0.465	0.437	0.431	0.411	0.392	0.42	0.406	0.406	0.534	0.424	0.426	0.402	0.459	0.419	0.436	0.438	0.472	0.404	0.408	0.421
	460	0.486	0.402	0.414	0.434	0.462	0.435	0.43	0.41	0.391	0.419	0.405	0.405	0.483	0.422	0.423	0.401	0.458	0.417	0.435	0.437	0.47	0.402	0.406	0.419
	470	0.452	0.4	0.412	0.433	0.46	0.433	0.428	0.409	0.389	0.418	0.404	0.404	0.45	0.42	0.421	0.399	0.456	0.416	0.434	0.436	0.468	0.401	0.404	0.418
	480	0.428	0.399	0.41	0.431	0.458	0.431	0.427	0.408	0.388	0.416	0.402	0.402	0.426	0.418	0.418	0.397	0.454	0.413	0.431	0.434	0.466	0.399	0.401	0.415
	490	0.411	0.397	0.409	0.43	0.456	0.43	0.425	0.407	0.387	0.416	0.402	0.402	0.41	0.417	0.417	0.396	0.454	0.412	0.431	0.433	0.465	0.398	0.401	0.415
	500	0.402	0.396	0.408	0.429	0.454	0.428	0.424	0.406	0.386	0.415	0.4	0.4	0.401	0.415	0.416	0.395	0.452	0.411	0.429	0.432	0.463	0.396	0.399	0.413
	510	0.397	0.394	0.406	0.427	0.451	0.426	0.423	0.405	0.385	0.414	0.399	0.399	0.398	0.412	0.413	0.393	0.45	0.408	0.427	0.43	0.461	0.395	0.397	0.412
	520	0.4	0.393	0.405	0.426	0.449	0.425	0.421	0.404	0.384	0.413	0.398	0.398	0.402	0.411	0.412	0.392	0.449	0.407	0.426	0.429	0.46	0.393	0.396	0.41
	530	0.409	0.391	0.403	0.424	0.447	0.423	0.419	0.402	0.383	0.412	0.397	0.397	0.412	0.409	0.41	0.391	0.448	0.405	0.425	0.427	0.458	0.392	0.394	0.409
	540	0.427	0.39	0.402	0.423	0.445	0.422	0.418	0.401	0.382	0.411	0.396	0.395	0.431	0.407	0.409	0.39	0.446	0.404	0.423	0.426	0.456	0.39	0.392	0.408
	550	0.448	0.388	0.401	0.422	0.443	0.42	0.417	0.4	0.381	0.41	0.395	0.395	0.453	0.406	0.408	0.389	0.445	0.402	0.422	0.424	0.455	0.389	0.391	0.407
	560	0.482	0.386	0.4	0.42	0.441	0.418	0.416	0.399	0.38	0.409	0.393	0.393	0.489	0.404	0.406	0.387	0.443	0.4	0.421	0.423	0.453	0.388	0.389	0.405
	570	0.517	0.385	0.398	0.419	0.439	0.417	0.414	0.398	0.379	0.408	0.392	0.392	0.524	0.402	0.405	0.386	0.442	0.399	0.42	0.421	0.451	0.387	0.388	0.404
	580	0.566	0.383	0.397	0.418	0.437	0.416	0.413	0.397	0.378	0.407	0.391	0.391	0.575	0.401	0.405	0.385	0.44	0.398	0.418	0.42	0.45	0.386	0.387	0.403
	590	0.618	0.382	0.396	0.417	0.435	0.414	0.412	0.396	0.377	0.406	0.39	0.39	0.628	0.399	0.404	0.384	0.439	0.396	0.417	0.419	0.448	0.385	0.386	0.402
	600	0.673	0.381	0.395	0.415	0.433	0.413	0.41	0.394	0.376	0.404	0.389	0.388	0.686	0.398	0.403	0.383	0.437	0.394	0.416	0.417	0.446	0.383	0.384	0.401
	610	0.728	0.379	0.394	0.414	0.431	0.412	0.409	0.393	0.375	0.404	0.388	0.387	0.74	0.397	0.403	0.382	0.436	0.393	0.414	0.416	0.445	0.382	0.383	0.4
	620	0.78	0.378	0.393	0.413	0.429	0.41	0.408	0.392	0.374	0.403	0.387	0.386	0.794	0.395	0.403	0.381	0.434	0.391	0.413	0.414	0.443	0.381	0.382	0.399
	630	0.843	0.376	0.392	0.412	0.427	0.409	0.406	0.39	0.373	0.402	0.386	0.385	0.859	0.394	0.402	0.38	0.432	0.39	0.412	0.413	0.442	0.38	0.38	0.397
	640	0.903	0.375	0.391	0.41	0.425	0.408	0.405	0.389	0.372	0.4	0.385	0.384	0.92	0.392	0.403	0.379	0.43	0.389	0.41	0.412	0.44	0.38	0.379	0.396
	650	0.978	0.373	0.39	0.409	0.423	0.407	0.403	0.387	0.37	0.399	0.383	0.382	0.997	0.391	0.403	0.378	0.428	0.387	0.408	0.41	0.438	0.379	0.378	0.395
	660	1.038	0.372	0.389	0.408	0.422	0.406	0.402	0.386	0.369	0.398	0.382	0.381	1.059	0.39	0.404	0.377	0.427	0.386	0.407	0.409	0.437	0.378	0.377	0.394
	670	1.091	0.37	0.388	0.406	0.42	0.404	0.4	0.384	0.368	0.397	0.381	0.38	1.114	0.389	0.404	0.376	0.425	0.384	0.406	0.407	0.435	0.377	0.375	0.393
	680	1.121	0.369	0.387	0.405	0.418	0.403	0.399	0.383	0.367	0.395	0.379	0.379	1.143	0.387	0.404	0.375	0.423	0.383	0.404	0.405	0.433	0.376	0.374	0.391
	690	1.126	0.367	0.385	0.404	0.416	0.402	0.397	0.381	0.365	0.394	0.378	0.377	1.147	0.386	0.403	0.373	0.421	0.381	0.403	0.404	0.431	0.375	0.372	0.39
	700	1.107	0.365	0.383	0.402	0.414	0.4	0.396	0.38	0.364	0.393	0.377	0.375	1.126	0.384	0.401	0.372	0.419	0.379	0.401	0.402	0.43	0.373	0.371	0.388
Read 3:Spectrum	300	0.924	0.744	0.784	0.812	0.823	0.821	0.821	0.791	0.824	0.757	0.762	0.748	0.922	0.811	0.795	0.788	0.836	0.815	0.831	0.808	0.867	0.783	0.763	0.781
	310	0.803	0.619	0.652	0.679	0.695	0.691	0.692	0.667	0.693	0.631	0.631	0.615	0.803	0.683	0.665	0.657	0.707	0.687	0.7	0.685	0.74	0.655	0.636	0.653
	320	0.744	0.529	0.557	0.583	0.604	0.597	0.598	0.578	0.598	0.542	0.538	0.519	0.746	0.591	0.573	0.561	0.613	0.595	0.604	0.596	0.648	0.564	0.544	0.561
	330	0.768	0.5	0.526	0.552	0.575	0.566	0.567	0.548	0.567	0.513	0.509	0.489	0.769	0.561	0.543	0.53	0.582	0.564	0.571	0.567	0.617	0.535	0.515	0.531
	340	0.835	0.486	0.509	0.534	0.558	0.548	0.55	0.531	0.549	0.497	0.492	0.472	0.835	0.545	0.528	0.513	0.564	0.547	0.553	0.55	0.6	0.518	0.497	0.514
	350	0.922	0.474	0.497	0.522	0.546	0.535	0.537	0.519	0.536	0.486	0.48	0.46	0.921	0.533	0.519	0.502	0.55	0.534	0.541	0.537	0.587	0.506	0.485	0.502
	360	1.034	0.46	0.484	0.507	0.531	0.52	0.521	0.504	0.52	0.471	0.465	0.445	1.032	0.52	0.508	0.488	0.535	0.518	0.525	0.523	0.571	0.493	0.471	0.487
	370	1.136	0.444	0.467	0.489	0.512	0.502	0.502	0.485	0.5	0.452	0.447	0.427	1.135	0.503	0.494	0.471	0.515	0.5	0.505	0.504	0.551	0.475	0.452	0.469
	380	1.183	0.431	0.455	0.476	0.499	0.489	0.488	0.472	0.486	0.439	0.433	0.414	1.182	0.491	0.484	0.459	0.501	0.486	0.492	0.491	0.537	0.463	0.439	0.456
	390	1.189	0.422	0.444	0.465	0.487	0.478	0.477	0.461	0.474	0.428	0.422	0.403	1.187	0.48	0.474	0.448	0.49	0.475	0.48	0.48	0.525	0.452	0.427	0.445
	400	1.153	0.417	0.439	0.46	0.482	0.473	0.472	0.457	0.469	0.424	0.418	0.398	1.148	0.474	0.468	0.443	0.485	0.47	0.475	0.475	0.52	0.446	0.422	0.439
	410	1.055	0.413	0.434	0.457	0.477	0.469	0.469	0.454	0.466	0.422	0.415	0.395	1.045	0.468	0.461	0.439	0.482	0.467	0.471	0.472	0.516	0.442	0.418	0.436
	420	0.895	0.408	0.429	0.454	0.473	0.464	0.466	0.452	0.463	0.42	0.413	0.393	0.879	0.462	0.452	0.434	0.48	0.464	0.468	0.47	0.514	0.437	0.415	0.433
	430	0.758	0.406	0.425	0.452	0.47	0.462	0.465	0.451	0.461	0.418	0.412	0.391	0.74	0.457	0.445	0.431	0.479	0.462	0.467	0.468	0.512	0.434	0.412	0.431
	440	0.634	0.403	0.422	0.449	0.467	0.46	0.463	0.449	0.459	0.417	0.41	0.39	0.618	0.453	0.44	0.428	0.478	0.459	0.465	0.466	0.509	0.432	0.411	0.429
	450	0.567	0.401	0.42	0.447	0.465	0.458	0.461	0.448	0.457	0.416	0.409	0.389	0.554	0.45	0.436	0.426	0.477	0.457	0.463	0.465	0.507	0.43	0.409	0.428
	460	0.509	0.399	0.419	0.446	0.462	0.456	0.459	0.447	0.456	0.415	0.408	0.388	0.5	0.448	0.433	0.425	0.476	0.456	0.462	0.464	0.506	0.428	0.408	0.426
	470	0.471	0.398	0.417	0.445	0.46	0.454	0.458	0.445	0.454	0.414	0.407	0.386	0.466	0.446	0.431	0.423	0.475	0.454	0.46	0.462	0.504	0.426	0.406	0.425
	480	0.443	0.397	0.416	0.443	0.458	0.452	0.457	0.444	0.453	0.413	0.405	0.385	0.441	0.444	0.428	0.422	0.473	0.452	0.458	0.461	0.502	0.424	0.403	0.422
	490	0.423	0.395	0.414	0.442	0.457	0.451	0.455	0.443	0.451	0.413	0.405	0.385	0.423	0.442	0.427	0.42	0.473	0.45	0.458	0.46	0.501	0.424	0.403	0.423
	500	0.412	0.394	0.413	0.441	0.454	0.449	0.454	0.442	0.45	0.412	0.404	0.384	0.414	0.441	0.425	0.419	0.471	0.449	0.456	0.459	0.499	0.422	0.402	0.421
	510	0.407	0.393	0.412	0.439	0.452	0.447	0.452	0.44	0.449	0.411	0.403	0.382	0.41	0.439	0.423	0.418	0.47	0.447	0.454	0.457	0.497	0.42	0.4	0.419
	520	0.41	0.392	0.411	0.438	0.45	0.446	0.451	0.439	0.447	0.41	0.402	0.381	0.414	0.437	0.422	0.417	0.469	0.445	0.453	0.456	0.495	0.419	0.399	0.418
	530	0.42	0.39	0.41	0.437	0.448	0.445	0.449	0.438	0.446	0.409	0.401	0.381	0.425	0.436	0.421	0.416	0.468	0.443	0.452	0.454	0.493	0.418	0.398	0.418
	540	0.44	0.389	0.409	0.436	0.446	0.443	0.448	0.437	0.445	0.408	0.4	0.379	0.445	0.434	0.42	0.415	0.466	0.442	0.45	0.453	0.492	0.416	0.396	0.416
	550	0.463	0.388	0.408	0.435	0.445	0.442	0.447	0.435	0.444	0.407	0.4	0.379	0.467	0.433	0.42	0.414	0.465	0.44	0.449	0.452	0.49	0.416	0.395	0.415
	560	0.502	0.387	0.407	0.434	0.443	0.44	0.446	0.434	0.442	0.407	0.398	0.378	0.505	0.432	0.419	0.413	0.464	0.439	0.448	0.451	0.489	0.414	0.394	0.414
	570	0.54	0.386	0.406	0.433	0.441	0.439	0.444	0.433	0.441	0.406	0.398	0.377	0.542	0.431	0.419	0.413	0.462	0.437	0.447	0.449	0.487	0.413	0.393	0.413
	580	0.595	0.386	0.406	0.432	0.44	0.437	0.443	0.432	0.44	0.405	0.397	0.376	0.595	0.43	0.419	0.412	0.461	0.435	0.446	0.448	0.485	0.413	0.392	0.412
	590	0.651	0.385	0.405	0.431	0.438	0.436	0.442	0.431	0.439	0.405	0.396	0.375	0.649	0.429	0.419	0.412	0.46	0.434	0.444	0.447	0.484	0.412	0.39	0.411
	600	0.711	0.384	0.405	0.43	0.436	0.435	0.44	0.429	0.438	0.403	0.395	0.374	0.708	0.429	0.42	0.411	0.458	0.432	0.443	0.445	0.482	0.411	0.39	0.41
	610	0.768	0.384	0.404	0.429	0.435	0.434	0.439	0.428	0.436	0.403	0.394	0.373	0.763	0.428	0.421	0.411	0.457	0.431	0.442	0.445	0.481	0.411	0.389	0.409
	620	0.824	0.383	0.404	0.428	0.434	0.432	0.438	0.427	0.435	0.402	0.393	0.372	0.817	0.428	0.422	0.411	0.455	0.429	0.44	0.443	0.479	0.41	0.388	0.408
	630	0.888	0.383	0.404	0.427	0.432	0.431	0.436	0.425	0.434	0.401	0.392	0.371	0.881	0.427	0.423	0.41	0.454	0.428	0.439	0.442	0.478	0.409	0.387	0.407
	640	0.949	0.382	0.404	0.426	0.431	0.43	0.435	0.424	0.433	0.4	0.391	0.371	0.942	0.427	0.424	0.41	0.452	0.427	0.438	0.441	0.476	0.409	0.386	0.406
	650	1.026	0.382	0.404	0.426	0.43	0.43	0.433	0.423	0.431	0.399	0.39	0.37	1.018	0.428	0.427	0.41	0.451	0.425	0.436	0.439	0.474	0.409	0.385	0.405
	660	1.087	0.382	0.405	0.425	0.429	0.429	0.432	0.421	0.43	0.398	0.389	0.369	1.078	0.428	0.429	0.411	0.449	0.424	0.435	0.438	0.473	0.409	0.384	0.405
	670	1.142	0.382	0.405	0.424	0.428	0.428	0.431	0.42	0.429	0.397	0.388	0.368	1.132	0.428	0.431	0.411	0.447	0.423	0.434	0.437	0.471	0.409	0.383	0.404
	680	1.172	0.382	0.405	0.423	0.426	0.427	0.429	0.419	0.428	0.396	0.387	0.367	1.162	0.428	0.432	0.41	0.446	0.421	0.432	0.436	0.47	0.408	0.382	0.403
	690	1.178	0.381	0.404	0.422	0.425	0.425	0.427	0.417	0.426	0.395	0.386	0.366	1.166	0.427	0.432	0.41	0.444	0.419	0.431	0.434	0.468	0.407	0.381	0.402
	700	1.161	0.379	0.402	0.42	0.422	0.423	0.426	0.416	0.425	0.394	0.385	0.365	1.146	0.424	0.43	0.408	0.442	0.417	0.429	0.432	0.466	0.405	0.38	0.4
Read 4:Spectrum	300	0.94	0.763	0.797	0.821	0.838	0.817	0.824	0.807	0.834	0.789	0.771	0.73	0.937	0.833	0.812	0.816	0.856	0.834	0.826	0.821	0.875	0.778	0.758	0.782
	310	0.819	0.641	0.667	0.69	0.711	0.688	0.695	0.682	0.704	0.664	0.641	0.597	0.819	0.709	0.686	0.685	0.727	0.706	0.694	0.698	0.748	0.652	0.632	0.654
	320	0.762	0.554	0.574	0.594	0.621	0.595	0.601	0.594	0.61	0.575	0.548	0.503	0.763	0.621	0.597	0.59	0.635	0.614	0.598	0.61	0.657	0.562	0.542	0.563
	330	0.788	0.527	0.544	0.563	0.592	0.564	0.57	0.564	0.579	0.546	0.518	0.473	0.787	0.593	0.57	0.559	0.604	0.583	0.566	0.581	0.626	0.534	0.513	0.533
	340	0.856	0.513	0.529	0.546	0.576	0.547	0.553	0.548	0.561	0.53	0.502	0.456	0.854	0.578	0.556	0.543	0.587	0.565	0.548	0.564	0.609	0.518	0.497	0.516
	350	0.945	0.503	0.518	0.534	0.564	0.534	0.54	0.536	0.548	0.519	0.49	0.445	0.94	0.568	0.548	0.533	0.574	0.552	0.536	0.552	0.597	0.507	0.485	0.504
	360	1.057	0.49	0.505	0.52	0.549	0.52	0.525	0.52	0.533	0.504	0.476	0.43	1.051	0.556	0.539	0.521	0.558	0.537	0.521	0.538	0.581	0.494	0.471	0.49
	370	1.159	0.474	0.49	0.503	0.531	0.502	0.506	0.502	0.513	0.485	0.457	0.412	1.152	0.541	0.527	0.505	0.539	0.518	0.502	0.52	0.562	0.477	0.453	0.471
	380	1.204	0.463	0.479	0.491	0.518	0.489	0.492	0.489	0.499	0.472	0.444	0.4	1.196	0.529	0.518	0.493	0.525	0.505	0.488	0.507	0.548	0.466	0.441	0.459
	390	1.21	0.453	0.469	0.48	0.507	0.479	0.481	0.478	0.488	0.461	0.433	0.389	1.2	0.518	0.508	0.483	0.514	0.494	0.477	0.496	0.536	0.455	0.43	0.447
	400	1.175	0.448	0.463	0.475	0.501	0.473	0.476	0.474	0.482	0.457	0.429	0.384	1.161	0.512	0.501	0.477	0.509	0.489	0.472	0.492	0.531	0.45	0.424	0.443
	410	1.077	0.443	0.457	0.471	0.496	0.469	0.473	0.471	0.479	0.454	0.426	0.381	1.059	0.505	0.492	0.472	0.507	0.485	0.469	0.488	0.527	0.445	0.42	0.439
	420	0.917	0.438	0.451	0.467	0.491	0.465	0.471	0.469	0.477	0.452	0.424	0.378	0.896	0.496	0.481	0.465	0.505	0.482	0.465	0.486	0.525	0.44	0.417	0.435
	430	0.779	0.433	0.446	0.464	0.487	0.462	0.469	0.467	0.475	0.45	0.423	0.376	0.757	0.49	0.472	0.461	0.504	0.48	0.464	0.484	0.522	0.437	0.414	0.433
	440	0.652	0.43	0.442	0.461	0.484	0.46	0.467	0.465	0.473	0.448	0.422	0.375	0.634	0.484	0.465	0.456	0.502	0.477	0.462	0.482	0.52	0.433	0.412	0.431
	450	0.584	0.427	0.439	0.459	0.482	0.458	0.465	0.463	0.471	0.447	0.421	0.374	0.569	0.48	0.461	0.453	0.501	0.475	0.461	0.48	0.518	0.432	0.41	0.43
	460	0.524	0.425	0.437	0.457	0.479	0.456	0.464	0.462	0.47	0.446	0.42	0.373	0.514	0.478	0.457	0.451	0.5	0.474	0.459	0.479	0.517	0.43	0.409	0.428
	470	0.484	0.424	0.435	0.456	0.477	0.455	0.463	0.461	0.468	0.445	0.419	0.371	0.478	0.475	0.453	0.449	0.499	0.472	0.458	0.478	0.515	0.428	0.407	0.426
	480	0.455	0.423	0.433	0.454	0.474	0.453	0.462	0.46	0.467	0.444	0.417	0.369	0.452	0.472	0.45	0.447	0.497	0.47	0.455	0.476	0.513	0.425	0.404	0.423
	490	0.433	0.42	0.432	0.453	0.473	0.451	0.46	0.459	0.466	0.443	0.417	0.369	0.433	0.471	0.449	0.446	0.497	0.468	0.456	0.475	0.512	0.425	0.404	0.424
	500	0.422	0.419	0.43	0.451	0.471	0.45	0.458	0.457	0.465	0.442	0.416	0.368	0.424	0.469	0.447	0.444	0.496	0.467	0.454	0.474	0.51	0.424	0.403	0.423
	510	0.416	0.418	0.429	0.45	0.469	0.448	0.457	0.456	0.463	0.441	0.415	0.367	0.42	0.467	0.445	0.443	0.494	0.465	0.453	0.473	0.508	0.422	0.401	0.421
	520	0.419	0.417	0.428	0.449	0.467	0.447	0.456	0.455	0.462	0.44	0.414	0.367	0.424	0.465	0.444	0.442	0.493	0.463	0.452	0.471	0.507	0.421	0.4	0.42
	530	0.43	0.415	0.426	0.448	0.465	0.446	0.454	0.453	0.461	0.439	0.413	0.366	0.436	0.464	0.443	0.441	0.492	0.462	0.451	0.47	0.505	0.42	0.399	0.419
	540	0.451	0.414	0.426	0.447	0.463	0.444	0.453	0.452	0.46	0.438	0.412	0.365	0.456	0.463	0.442	0.44	0.491	0.46	0.449	0.469	0.503	0.418	0.397	0.417
	550	0.475	0.413	0.425	0.446	0.462	0.443	0.452	0.451	0.459	0.437	0.411	0.364	0.479	0.462	0.442	0.439	0.49	0.458	0.449	0.468	0.502	0.418	0.397	0.417
	560	0.515	0.412	0.424	0.445	0.46	0.442	0.451	0.449	0.458	0.436	0.41	0.363	0.518	0.461	0.442	0.439	0.488	0.457	0.447	0.466	0.5	0.417	0.396	0.415
	570	0.555	0.412	0.424	0.444	0.458	0.441	0.449	0.448	0.457	0.435	0.41	0.363	0.556	0.46	0.443	0.439	0.487	0.456	0.446	0.465	0.499	0.416	0.395	0.414
	580	0.611	0.411	0.424	0.443	0.457	0.439	0.448	0.447	0.455	0.434	0.409	0.362	0.61	0.46	0.444	0.438	0.486	0.454	0.445	0.464	0.497	0.416	0.394	0.414
	590	0.668	0.411	0.424	0.443	0.456	0.439	0.447	0.446	0.455	0.433	0.408	0.362	0.665	0.46	0.445	0.439	0.484	0.453	0.444	0.463	0.496	0.415	0.394	0.413
	600	0.73	0.411	0.424	0.442	0.454	0.438	0.445	0.444	0.453	0.432	0.407	0.361	0.724	0.46	0.447	0.439	0.483	0.451	0.443	0.462	0.494	0.415	0.393	0.412
	610	0.788	0.41	0.425	0.442	0.453	0.437	0.444	0.443	0.452	0.431	0.406	0.361	0.78	0.46	0.449	0.439	0.482	0.45	0.442	0.461	0.493	0.415	0.392	0.412
	620	0.844	0.41	0.425	0.441	0.452	0.436	0.443	0.442	0.451	0.43	0.405	0.36	0.834	0.461	0.45	0.439	0.48	0.448	0.441	0.46	0.491	0.414	0.391	0.41
	630	0.908	0.41	0.425	0.441	0.45	0.435	0.442	0.44	0.449	0.429	0.404	0.359	0.897	0.461	0.453	0.44	0.479	0.447	0.44	0.459	0.49	0.414	0.391	0.41
	640	0.969	0.41	0.426	0.44	0.449	0.434	0.44	0.439	0.449	0.428	0.403	0.359	0.957	0.462	0.455	0.44	0.477	0.445	0.439	0.458	0.489	0.414	0.39	0.409
	650	1.046	0.411	0.427	0.44	0.449	0.434	0.439	0.438	0.447	0.427	0.403	0.358	1.032	0.464	0.459	0.442	0.476	0.444	0.437	0.456	0.487	0.414	0.39	0.408
	660	1.106	0.412	0.429	0.44	0.448	0.434	0.438	0.437	0.446	0.426	0.402	0.358	1.091	0.465	0.463	0.443	0.474	0.443	0.436	0.455	0.486	0.415	0.39	0.408
	670	1.16	0.413	0.43	0.44	0.447	0.433	0.436	0.435	0.445	0.425	0.401	0.358	1.143	0.466	0.466	0.444	0.473	0.442	0.435	0.454	0.484	0.415	0.389	0.408
	680	1.191	0.413	0.43	0.439	0.446	0.433	0.435	0.434	0.444	0.424	0.399	0.357	1.173	0.467	0.468	0.444	0.471	0.441	0.434	0.453	0.482	0.415	0.388	0.407
	690	1.197	0.412	0.43	0.439	0.445	0.431	0.434	0.432	0.442	0.423	0.398	0.356	1.177	0.466	0.468	0.443	0.469	0.439	0.433	0.452	0.481	0.414	0.387	0.406
	700	1.181	0.41	0.428	0.437	0.443	0.429	0.432	0.431	0.441	0.421	0.398	0.355	1.158	0.464	0.466	0.442	0.468	0.437	0.432	0.45	0.479	0.413	0.386	0.405
Read 5:Spectrum	300	0.951	0.757	0.79	0.826	0.833	0.815	0.817	0.797	0.834	0.817	0.777	0.742	0.949	0.829	0.799	0.821	0.854	0.83	0.832	0.822	0.878	0.781	0.764	0.804
	310	0.83	0.638	0.663	0.697	0.707	0.687	0.687	0.673	0.705	0.692	0.646	0.611	0.831	0.708	0.678	0.693	0.726	0.702	0.7	0.7	0.751	0.657	0.639	0.676
	320	0.773	0.554	0.572	0.602	0.618	0.594	0.593	0.583	0.612	0.603	0.553	0.517	0.776	0.623	0.593	0.6	0.634	0.61	0.603	0.612	0.66	0.568	0.55	0.584
	330	0.8	0.529	0.544	0.572	0.589	0.564	0.562	0.554	0.58	0.574	0.523	0.487	0.801	0.596	0.568	0.571	0.603	0.58	0.572	0.583	0.629	0.54	0.522	0.554
	340	0.87	0.515	0.529	0.555	0.573	0.546	0.545	0.537	0.563	0.557	0.507	0.47	0.87	0.583	0.556	0.556	0.586	0.562	0.554	0.566	0.612	0.524	0.506	0.537
	350	0.959	0.506	0.52	0.544	0.561	0.534	0.533	0.525	0.55	0.545	0.495	0.459	0.958	0.574	0.55	0.547	0.573	0.549	0.541	0.554	0.6	0.514	0.495	0.524
	360	1.072	0.494	0.508	0.531	0.547	0.52	0.518	0.51	0.535	0.53	0.481	0.445	1.069	0.563	0.543	0.536	0.557	0.534	0.526	0.54	0.584	0.501	0.481	0.51
	370	1.174	0.48	0.494	0.515	0.53	0.503	0.499	0.491	0.516	0.512	0.463	0.427	1.171	0.55	0.532	0.522	0.538	0.516	0.507	0.522	0.566	0.485	0.464	0.492
	380	1.218	0.469	0.483	0.503	0.517	0.491	0.485	0.478	0.502	0.499	0.449	0.415	1.215	0.539	0.524	0.511	0.525	0.503	0.494	0.509	0.552	0.473	0.452	0.479
	390	1.224	0.459	0.473	0.492	0.506	0.48	0.474	0.467	0.49	0.488	0.439	0.404	1.22	0.528	0.514	0.5	0.514	0.492	0.482	0.499	0.54	0.463	0.441	0.468
	400	1.187	0.454	0.468	0.487	0.5	0.475	0.47	0.463	0.485	0.483	0.434	0.399	1.181	0.521	0.506	0.494	0.509	0.487	0.477	0.494	0.535	0.458	0.436	0.463
	410	1.089	0.448	0.461	0.482	0.495	0.471	0.467	0.46	0.482	0.48	0.432	0.396	1.078	0.513	0.496	0.487	0.506	0.483	0.474	0.491	0.532	0.453	0.431	0.459
	420	0.93	0.442	0.453	0.477	0.489	0.466	0.464	0.458	0.48	0.477	0.43	0.392	0.914	0.503	0.483	0.479	0.504	0.479	0.471	0.488	0.529	0.447	0.427	0.455
	430	0.791	0.436	0.447	0.473	0.486	0.463	0.462	0.456	0.478	0.476	0.429	0.39	0.773	0.496	0.473	0.474	0.503	0.477	0.469	0.487	0.527	0.443	0.424	0.452
	440	0.664	0.431	0.442	0.469	0.482	0.46	0.46	0.455	0.476	0.473	0.427	0.388	0.648	0.489	0.464	0.468	0.501	0.475	0.467	0.485	0.524	0.44	0.421	0.45
	450	0.594	0.428	0.438	0.467	0.48	0.458	0.459	0.453	0.474	0.472	0.426	0.387	0.581	0.484	0.459	0.464	0.5	0.473	0.465	0.483	0.523	0.438	0.42	0.449
	460	0.533	0.426	0.436	0.465	0.477	0.457	0.458	0.452	0.473	0.471	0.425	0.386	0.524	0.481	0.455	0.462	0.5	0.471	0.464	0.482	0.521	0.436	0.418	0.447
	470	0.492	0.425	0.434	0.463	0.475	0.455	0.457	0.451	0.471	0.469	0.424	0.384	0.487	0.478	0.451	0.459	0.498	0.47	0.462	0.481	0.519	0.434	0.416	0.445
	480	0.462	0.423	0.432	0.461	0.472	0.453	0.455	0.449	0.47	0.468	0.422	0.382	0.46	0.476	0.448	0.457	0.497	0.468	0.461	0.479	0.517	0.431	0.413	0.442
	490	0.44	0.421	0.43	0.459	0.471	0.452	0.454	0.448	0.469	0.467	0.422	0.382	0.441	0.473	0.446	0.455	0.496	0.466	0.46	0.478	0.516	0.431	0.414	0.442
	500	0.428	0.419	0.429	0.458	0.469	0.45	0.452	0.447	0.468	0.466	0.421	0.381	0.431	0.472	0.444	0.454	0.495	0.464	0.459	0.477	0.515	0.43	0.412	0.44
	510	0.422	0.418	0.427	0.457	0.467	0.448	0.451	0.446	0.466	0.464	0.42	0.38	0.427	0.469	0.442	0.452	0.493	0.463	0.457	0.475	0.513	0.428	0.41	0.438
	520	0.425	0.417	0.426	0.456	0.465	0.447	0.45	0.445	0.465	0.463	0.419	0.379	0.431	0.468	0.442	0.451	0.492	0.461	0.456	0.474	0.511	0.427	0.409	0.437
	530	0.436	0.416	0.425	0.454	0.463	0.446	0.449	0.443	0.464	0.462	0.418	0.378	0.443	0.467	0.441	0.45	0.491	0.459	0.455	0.473	0.51	0.426	0.408	0.436
	540	0.457	0.415	0.425	0.454	0.461	0.444	0.447	0.442	0.463	0.461	0.417	0.378	0.464	0.466	0.44	0.449	0.49	0.458	0.454	0.472	0.508	0.425	0.407	0.435
	550	0.481	0.414	0.424	0.453	0.46	0.443	0.446	0.441	0.462	0.46	0.417	0.377	0.487	0.465	0.441	0.449	0.489	0.457	0.453	0.471	0.507	0.424	0.406	0.434
	560	0.523	0.414	0.424	0.452	0.458	0.442	0.445	0.44	0.461	0.459	0.416	0.376	0.528	0.465	0.441	0.449	0.487	0.455	0.452	0.469	0.505	0.423	0.405	0.433
	570	0.563	0.414	0.424	0.452	0.457	0.441	0.444	0.439	0.46	0.458	0.415	0.376	0.567	0.464	0.442	0.449	0.487	0.454	0.451	0.469	0.504	0.423	0.404	0.432
	580	0.621	0.413	0.425	0.451	0.456	0.44	0.443	0.438	0.459	0.457	0.414	0.375	0.622	0.465	0.444	0.45	0.485	0.452	0.45	0.468	0.503	0.423	0.404	0.431
	590	0.679	0.414	0.426	0.451	0.455	0.44	0.441	0.437	0.458	0.456	0.413	0.375	0.678	0.465	0.447	0.451	0.484	0.451	0.449	0.467	0.501	0.423	0.403	0.43
	600	0.741	0.414	0.426	0.451	0.454	0.439	0.44	0.435	0.456	0.455	0.412	0.374	0.739	0.466	0.449	0.452	0.483	0.45	0.448	0.465	0.5	0.422	0.403	0.429
	610	0.799	0.414	0.427	0.451	0.453	0.438	0.439	0.434	0.456	0.454	0.412	0.374	0.796	0.467	0.452	0.453	0.482	0.448	0.447	0.465	0.499	0.422	0.403	0.428
	620	0.856	0.414	0.428	0.45	0.452	0.437	0.438	0.433	0.454	0.453	0.411	0.374	0.85	0.468	0.455	0.453	0.48	0.447	0.446	0.464	0.497	0.422	0.402	0.427
	630	0.921	0.415	0.429	0.451	0.451	0.437	0.436	0.432	0.453	0.452	0.41	0.374	0.914	0.469	0.458	0.455	0.479	0.446	0.445	0.462	0.496	0.423	0.402	0.427
	640	0.982	0.416	0.431	0.451	0.45	0.436	0.435	0.431	0.452	0.451	0.409	0.373	0.974	0.471	0.461	0.456	0.478	0.445	0.444	0.461	0.494	0.423	0.401	0.426
	650	1.058	0.418	0.433	0.451	0.45	0.436	0.434	0.43	0.451	0.45	0.408	0.373	1.05	0.473	0.466	0.458	0.476	0.444	0.443	0.461	0.493	0.423	0.401	0.426
	660	1.118	0.419	0.435	0.452	0.45	0.436	0.433	0.429	0.45	0.449	0.407	0.374	1.11	0.475	0.471	0.46	0.475	0.443	0.442	0.46	0.492	0.424	0.401	0.425
	670	1.172	0.421	0.437	0.452	0.449	0.436	0.432	0.428	0.449	0.448	0.406	0.373	1.163	0.477	0.475	0.462	0.474	0.441	0.441	0.459	0.49	0.425	0.401	0.425
	680	1.202	0.422	0.438	0.452	0.449	0.436	0.43	0.426	0.448	0.447	0.405	0.373	1.192	0.478	0.477	0.463	0.473	0.44	0.44	0.458	0.489	0.425	0.401	0.425
	690	1.208	0.421	0.438	0.451	0.447	0.434	0.429	0.425	0.446	0.446	0.404	0.372	1.197	0.478	0.478	0.462	0.471	0.438	0.439	0.457	0.488	0.424	0.4	0.423
	700	1.192	0.419	0.436	0.449	0.445	0.433	0.427	0.424	0.445	0.444	0.403	0.371	1.179	0.475	0.476	0.461	0.469	0.436	0.437	0.455	0.486	0.423	0.398	0.422

## Sheet: Fig-1d-20uM-Rep3
	Wavelength	Cu2+	Zn2+	Co2+	Ni2+	Mn2+	Fe2+	Fe3+	Pb2+	Hg2+	Cd2+	Al3+	Blank	Cu2+	Zn2+	Co2+	Ni2+	Mn2+	Fe2+	Fe3+	Pb2+	Hg2+	Cd2+	Al3+	Blank
Read 1:Spectrum	300	0.889	0.881	0.878	0.844	0.844	0.759	0.802	0.887	0.801	0.833	0.797	0.799	0.929	0.888	0.87	0.849	0.795	0.806	0.815	0.849	0.875	0.864	0.863	0.761
	310	0.76	0.739	0.739	0.705	0.705	0.619	0.662	0.748	0.665	0.699	0.662	0.664	0.8	0.748	0.729	0.708	0.657	0.665	0.675	0.707	0.737	0.73	0.728	0.625
	320	0.7	0.654	0.655	0.623	0.622	0.535	0.578	0.664	0.585	0.62	0.582	0.585	0.743	0.663	0.644	0.622	0.575	0.58	0.592	0.622	0.656	0.651	0.648	0.545
	330	0.702	0.617	0.619	0.588	0.587	0.5	0.542	0.628	0.552	0.588	0.548	0.551	0.753	0.627	0.608	0.586	0.54	0.544	0.557	0.586	0.62	0.617	0.614	0.512
	340	0.737	0.606	0.606	0.575	0.573	0.485	0.529	0.613	0.542	0.575	0.534	0.538	0.798	0.617	0.595	0.573	0.526	0.531	0.546	0.576	0.607	0.606	0.602	0.498
	350	0.796	0.587	0.588	0.558	0.556	0.469	0.513	0.595	0.527	0.56	0.519	0.523	0.867	0.598	0.578	0.556	0.51	0.515	0.53	0.56	0.591	0.59	0.586	0.484
	360	0.87	0.567	0.569	0.539	0.537	0.451	0.495	0.577	0.509	0.543	0.502	0.507	0.949	0.579	0.559	0.537	0.492	0.497	0.512	0.541	0.573	0.573	0.569	0.468
	370	0.937	0.545	0.548	0.519	0.516	0.43	0.474	0.555	0.49	0.524	0.483	0.488	1.024	0.558	0.539	0.517	0.472	0.476	0.492	0.52	0.552	0.553	0.548	0.45
	380	0.978	0.526	0.529	0.501	0.498	0.413	0.456	0.536	0.473	0.507	0.466	0.471	1.067	0.54	0.522	0.499	0.454	0.459	0.474	0.502	0.534	0.537	0.53	0.434
	390	0.982	0.516	0.52	0.492	0.488	0.403	0.447	0.526	0.464	0.498	0.457	0.461	1.072	0.531	0.512	0.489	0.444	0.45	0.465	0.493	0.525	0.528	0.52	0.425
	400	0.944	0.509	0.513	0.486	0.481	0.397	0.44	0.519	0.458	0.493	0.451	0.455	1.033	0.525	0.506	0.483	0.439	0.444	0.459	0.486	0.518	0.521	0.514	0.419
	410	0.857	0.505	0.508	0.482	0.477	0.393	0.436	0.515	0.455	0.489	0.448	0.451	0.944	0.521	0.502	0.479	0.435	0.44	0.455	0.481	0.515	0.517	0.51	0.416
	420	0.732	0.501	0.505	0.48	0.474	0.39	0.433	0.511	0.452	0.487	0.445	0.448	0.81	0.518	0.5	0.476	0.433	0.438	0.452	0.478	0.512	0.514	0.507	0.414
	430	0.626	0.499	0.502	0.478	0.472	0.387	0.43	0.509	0.451	0.485	0.443	0.446	0.687	0.516	0.497	0.473	0.431	0.436	0.45	0.476	0.51	0.511	0.505	0.413
	440	0.563	0.495	0.499	0.475	0.469	0.385	0.427	0.505	0.448	0.482	0.441	0.444	0.61	0.513	0.494	0.471	0.428	0.433	0.448	0.473	0.507	0.509	0.502	0.411
	450	0.517	0.491	0.496	0.473	0.466	0.382	0.424	0.502	0.446	0.48	0.438	0.441	0.554	0.509	0.491	0.468	0.426	0.43	0.445	0.47	0.504	0.506	0.499	0.41
	460	0.492	0.488	0.493	0.471	0.463	0.38	0.422	0.499	0.444	0.477	0.436	0.439	0.521	0.506	0.488	0.465	0.423	0.428	0.442	0.467	0.502	0.504	0.496	0.408
	470	0.472	0.486	0.49	0.469	0.461	0.378	0.42	0.496	0.442	0.476	0.434	0.437	0.496	0.504	0.485	0.463	0.421	0.426	0.441	0.465	0.5	0.502	0.494	0.407
	480	0.459	0.484	0.488	0.467	0.459	0.376	0.418	0.493	0.441	0.474	0.433	0.436	0.479	0.502	0.484	0.461	0.42	0.425	0.439	0.463	0.498	0.501	0.492	0.406
	490	0.451	0.481	0.486	0.465	0.457	0.374	0.416	0.491	0.439	0.472	0.431	0.435	0.468	0.499	0.48	0.46	0.418	0.422	0.437	0.461	0.496	0.498	0.49	0.404
	500	0.443	0.478	0.483	0.462	0.454	0.372	0.413	0.488	0.437	0.469	0.429	0.433	0.459	0.496	0.478	0.457	0.416	0.42	0.435	0.458	0.493	0.496	0.488	0.403
	510	0.441	0.475	0.48	0.461	0.452	0.371	0.412	0.485	0.435	0.467	0.428	0.432	0.457	0.494	0.475	0.456	0.414	0.418	0.433	0.456	0.492	0.494	0.486	0.402
	520	0.443	0.474	0.478	0.459	0.45	0.369	0.41	0.483	0.434	0.466	0.426	0.431	0.459	0.492	0.473	0.454	0.413	0.417	0.432	0.455	0.49	0.492	0.484	0.401
	530	0.447	0.471	0.476	0.456	0.449	0.368	0.408	0.481	0.432	0.464	0.425	0.43	0.465	0.489	0.47	0.452	0.411	0.415	0.43	0.453	0.488	0.489	0.483	0.4
	540	0.456	0.469	0.474	0.455	0.447	0.366	0.407	0.478	0.431	0.462	0.423	0.429	0.476	0.487	0.469	0.451	0.41	0.413	0.428	0.451	0.487	0.488	0.481	0.399
	550	0.469	0.466	0.471	0.452	0.444	0.364	0.405	0.476	0.429	0.46	0.422	0.428	0.494	0.484	0.466	0.449	0.408	0.411	0.426	0.449	0.484	0.485	0.478	0.398
	560	0.486	0.464	0.47	0.451	0.443	0.363	0.404	0.474	0.427	0.458	0.42	0.427	0.515	0.482	0.464	0.448	0.407	0.41	0.425	0.447	0.483	0.483	0.478	0.397
	570	0.511	0.462	0.467	0.448	0.441	0.362	0.402	0.471	0.425	0.456	0.419	0.426	0.546	0.479	0.461	0.446	0.405	0.408	0.424	0.445	0.481	0.481	0.475	0.396
	580	0.536	0.459	0.464	0.446	0.439	0.36	0.4	0.469	0.423	0.454	0.418	0.425	0.578	0.477	0.459	0.444	0.403	0.406	0.422	0.443	0.479	0.479	0.473	0.395
	590	0.571	0.457	0.462	0.444	0.437	0.359	0.399	0.467	0.422	0.452	0.416	0.424	0.621	0.474	0.457	0.443	0.402	0.405	0.42	0.442	0.477	0.477	0.471	0.394
	600	0.606	0.455	0.46	0.442	0.435	0.357	0.398	0.465	0.42	0.45	0.415	0.424	0.663	0.472	0.455	0.441	0.4	0.403	0.419	0.441	0.475	0.476	0.47	0.393
	610	0.642	0.452	0.458	0.44	0.433	0.356	0.396	0.463	0.418	0.448	0.413	0.423	0.705	0.469	0.452	0.439	0.398	0.401	0.417	0.438	0.473	0.473	0.468	0.392
	620	0.681	0.451	0.455	0.438	0.431	0.354	0.394	0.46	0.417	0.446	0.412	0.422	0.751	0.467	0.45	0.437	0.397	0.4	0.415	0.437	0.471	0.472	0.466	0.391
	630	0.722	0.448	0.453	0.435	0.428	0.353	0.392	0.458	0.415	0.444	0.41	0.42	0.797	0.464	0.447	0.436	0.395	0.398	0.414	0.434	0.469	0.47	0.463	0.39
	640	0.779	0.446	0.45	0.433	0.426	0.351	0.39	0.455	0.413	0.442	0.409	0.42	0.859	0.461	0.445	0.434	0.393	0.396	0.412	0.432	0.466	0.467	0.461	0.389
	650	0.829	0.443	0.448	0.431	0.424	0.35	0.389	0.453	0.412	0.44	0.408	0.419	0.913	0.459	0.443	0.432	0.391	0.394	0.41	0.431	0.465	0.466	0.459	0.388
	660	0.883	0.441	0.446	0.429	0.423	0.348	0.388	0.451	0.41	0.439	0.406	0.418	0.974	0.457	0.44	0.43	0.39	0.393	0.409	0.429	0.463	0.464	0.457	0.387
	670	0.919	0.44	0.444	0.427	0.421	0.347	0.386	0.449	0.408	0.437	0.405	0.417	1.013	0.455	0.439	0.429	0.388	0.391	0.408	0.428	0.461	0.462	0.455	0.386
	680	0.938	0.437	0.441	0.425	0.419	0.346	0.384	0.447	0.406	0.435	0.404	0.416	1.037	0.452	0.436	0.427	0.386	0.39	0.406	0.426	0.459	0.46	0.453	0.385
	690	0.933	0.435	0.439	0.423	0.417	0.344	0.383	0.444	0.405	0.432	0.402	0.415	1.035	0.45	0.434	0.425	0.385	0.388	0.404	0.424	0.457	0.458	0.451	0.384
	700	0.91	0.433	0.437	0.421	0.415	0.343	0.381	0.442	0.403	0.43	0.4	0.414	1.014	0.447	0.432	0.424	0.383	0.386	0.403	0.423	0.455	0.456	0.45	0.382
Read 2:Spectrum	300	0.958	0.85	0.867	0.829	0.794	0.727	0.81	0.882	0.787	0.851	0.783	0.761	0.977	0.883	0.913	0.891	0.822	0.847	0.853	0.91	0.904	0.896	0.86	0.768
	310	0.827	0.707	0.726	0.691	0.654	0.586	0.668	0.741	0.651	0.715	0.648	0.627	0.847	0.741	0.771	0.748	0.682	0.705	0.712	0.766	0.766	0.758	0.724	0.631
	320	0.777	0.622	0.641	0.609	0.572	0.502	0.584	0.656	0.57	0.635	0.568	0.548	0.797	0.656	0.686	0.662	0.6	0.62	0.628	0.68	0.684	0.678	0.644	0.55
	330	0.802	0.586	0.606	0.574	0.537	0.468	0.547	0.619	0.536	0.602	0.535	0.516	0.821	0.62	0.648	0.625	0.565	0.583	0.592	0.642	0.647	0.643	0.609	0.516
	340	0.862	0.576	0.595	0.563	0.524	0.455	0.535	0.606	0.525	0.59	0.523	0.504	0.882	0.61	0.635	0.613	0.551	0.57	0.581	0.63	0.635	0.631	0.598	0.503
	350	0.955	0.559	0.579	0.546	0.509	0.439	0.52	0.589	0.511	0.575	0.509	0.49	0.972	0.593	0.618	0.596	0.536	0.554	0.565	0.614	0.619	0.616	0.582	0.489
	360	1.061	0.541	0.561	0.529	0.492	0.423	0.504	0.571	0.494	0.559	0.493	0.475	1.073	0.575	0.601	0.579	0.518	0.537	0.547	0.596	0.602	0.599	0.565	0.474
	370	1.152	0.52	0.541	0.509	0.472	0.404	0.485	0.55	0.475	0.541	0.475	0.458	1.159	0.555	0.581	0.559	0.499	0.517	0.528	0.576	0.581	0.58	0.546	0.457
	380	1.2	0.502	0.524	0.492	0.455	0.387	0.468	0.532	0.459	0.525	0.459	0.442	1.204	0.537	0.564	0.542	0.481	0.5	0.511	0.559	0.564	0.564	0.528	0.441
	390	1.201	0.493	0.515	0.483	0.446	0.379	0.459	0.522	0.451	0.517	0.45	0.433	1.205	0.529	0.554	0.532	0.472	0.491	0.501	0.549	0.555	0.555	0.519	0.432
	400	1.153	0.487	0.509	0.478	0.441	0.373	0.453	0.516	0.445	0.51	0.444	0.427	1.161	0.523	0.548	0.526	0.467	0.485	0.495	0.542	0.549	0.549	0.513	0.427
	410	1.05	0.483	0.505	0.474	0.438	0.37	0.448	0.512	0.443	0.506	0.441	0.423	1.064	0.519	0.544	0.521	0.464	0.482	0.492	0.539	0.546	0.544	0.51	0.423
	420	0.896	0.481	0.502	0.472	0.436	0.367	0.444	0.509	0.441	0.503	0.438	0.42	0.916	0.517	0.541	0.518	0.462	0.48	0.49	0.536	0.544	0.54	0.508	0.42
	430	0.75	0.479	0.499	0.47	0.434	0.365	0.442	0.506	0.44	0.5	0.436	0.417	0.772	0.515	0.538	0.516	0.46	0.478	0.488	0.534	0.542	0.537	0.506	0.418
	440	0.652	0.476	0.496	0.468	0.432	0.363	0.439	0.504	0.438	0.497	0.434	0.415	0.673	0.513	0.535	0.513	0.458	0.475	0.485	0.531	0.539	0.534	0.503	0.416
	450	0.578	0.473	0.493	0.465	0.429	0.361	0.436	0.5	0.436	0.494	0.431	0.413	0.598	0.51	0.531	0.51	0.456	0.472	0.483	0.528	0.536	0.531	0.501	0.414
	460	0.534	0.47	0.49	0.463	0.427	0.359	0.433	0.497	0.434	0.491	0.43	0.411	0.554	0.507	0.528	0.507	0.454	0.47	0.48	0.525	0.534	0.529	0.499	0.412
	470	0.499	0.469	0.488	0.461	0.426	0.358	0.431	0.495	0.433	0.489	0.428	0.41	0.518	0.505	0.526	0.505	0.452	0.469	0.479	0.523	0.532	0.527	0.497	0.411
	480	0.475	0.467	0.486	0.46	0.424	0.357	0.429	0.493	0.432	0.487	0.427	0.408	0.493	0.504	0.524	0.503	0.451	0.468	0.477	0.522	0.531	0.525	0.496	0.41
	490	0.46	0.466	0.485	0.458	0.423	0.355	0.428	0.491	0.43	0.486	0.425	0.407	0.478	0.502	0.522	0.501	0.45	0.466	0.476	0.52	0.529	0.523	0.494	0.409
	500	0.449	0.463	0.482	0.455	0.421	0.354	0.426	0.488	0.429	0.483	0.424	0.406	0.467	0.5	0.518	0.499	0.448	0.464	0.474	0.517	0.527	0.521	0.492	0.407
	510	0.446	0.462	0.48	0.454	0.42	0.352	0.425	0.486	0.428	0.481	0.422	0.406	0.463	0.498	0.516	0.497	0.446	0.462	0.472	0.515	0.526	0.519	0.491	0.406
	520	0.45	0.46	0.479	0.452	0.419	0.351	0.423	0.484	0.427	0.48	0.421	0.405	0.468	0.496	0.514	0.496	0.445	0.461	0.471	0.514	0.524	0.518	0.489	0.405
	530	0.46	0.458	0.477	0.451	0.417	0.35	0.422	0.482	0.425	0.478	0.42	0.404	0.477	0.494	0.512	0.494	0.444	0.459	0.469	0.512	0.522	0.516	0.488	0.404
	540	0.477	0.457	0.475	0.449	0.416	0.349	0.421	0.48	0.424	0.476	0.419	0.403	0.494	0.492	0.51	0.493	0.443	0.458	0.468	0.51	0.521	0.514	0.486	0.403
	550	0.504	0.455	0.473	0.447	0.414	0.348	0.419	0.478	0.423	0.474	0.418	0.403	0.521	0.49	0.507	0.49	0.441	0.456	0.466	0.508	0.518	0.512	0.484	0.402
	560	0.533	0.454	0.472	0.446	0.414	0.348	0.419	0.477	0.422	0.474	0.417	0.403	0.55	0.489	0.506	0.49	0.44	0.456	0.466	0.507	0.518	0.511	0.484	0.402
	570	0.577	0.452	0.47	0.444	0.412	0.346	0.417	0.474	0.42	0.471	0.416	0.402	0.594	0.486	0.503	0.488	0.438	0.454	0.464	0.505	0.516	0.509	0.482	0.4
	580	0.621	0.45	0.468	0.442	0.41	0.345	0.416	0.472	0.419	0.469	0.415	0.401	0.637	0.484	0.501	0.486	0.436	0.452	0.462	0.503	0.514	0.507	0.48	0.399
	590	0.678	0.448	0.466	0.441	0.409	0.344	0.415	0.47	0.418	0.468	0.414	0.401	0.694	0.483	0.499	0.485	0.435	0.451	0.461	0.502	0.512	0.506	0.479	0.399
	600	0.733	0.447	0.465	0.439	0.408	0.344	0.414	0.469	0.417	0.467	0.413	0.401	0.748	0.481	0.497	0.484	0.434	0.45	0.46	0.501	0.511	0.505	0.478	0.399
	610	0.787	0.445	0.463	0.437	0.407	0.342	0.413	0.467	0.415	0.466	0.412	0.4	0.801	0.479	0.495	0.482	0.432	0.448	0.458	0.499	0.509	0.503	0.476	0.398
	620	0.842	0.443	0.462	0.435	0.405	0.341	0.411	0.465	0.414	0.464	0.411	0.4	0.856	0.477	0.493	0.481	0.43	0.446	0.457	0.497	0.507	0.502	0.474	0.397
	630	0.899	0.441	0.459	0.433	0.403	0.34	0.41	0.462	0.412	0.462	0.41	0.4	0.911	0.474	0.49	0.479	0.428	0.444	0.455	0.495	0.505	0.5	0.472	0.396
	640	0.973	0.439	0.457	0.431	0.401	0.339	0.409	0.46	0.411	0.461	0.409	0.399	0.982	0.472	0.488	0.477	0.427	0.443	0.453	0.493	0.503	0.499	0.47	0.395
	650	1.035	0.437	0.456	0.429	0.4	0.338	0.408	0.458	0.41	0.46	0.408	0.399	1.043	0.47	0.486	0.476	0.425	0.441	0.452	0.492	0.501	0.498	0.469	0.395
	660	1.104	0.435	0.455	0.428	0.398	0.337	0.407	0.456	0.408	0.459	0.407	0.4	1.109	0.468	0.484	0.475	0.424	0.44	0.45	0.49	0.499	0.497	0.467	0.394
	670	1.148	0.434	0.454	0.426	0.397	0.337	0.407	0.455	0.407	0.458	0.407	0.4	1.152	0.467	0.482	0.474	0.422	0.439	0.449	0.489	0.498	0.496	0.466	0.394
	680	1.176	0.432	0.452	0.425	0.396	0.335	0.405	0.453	0.406	0.456	0.406	0.399	1.18	0.465	0.48	0.472	0.421	0.437	0.447	0.487	0.495	0.495	0.464	0.393
	690	1.176	0.431	0.45	0.423	0.394	0.334	0.404	0.451	0.405	0.454	0.404	0.398	1.182	0.463	0.478	0.471	0.419	0.436	0.446	0.485	0.494	0.492	0.462	0.392
	700	1.155	0.429	0.448	0.421	0.393	0.333	0.402	0.449	0.403	0.452	0.403	0.396	1.164	0.461	0.476	0.469	0.417	0.434	0.444	0.483	0.492	0.49	0.461	0.39
Read 3:Spectrum	300	0.982	0.84	0.873	0.838	0.813	0.759	0.828	0.876	0.828	0.88	0.766	0.769	1.006	0.881	0.92	0.887	0.829	0.866	0.865	0.913	0.908	0.905	0.866	0.775
	310	0.852	0.7	0.734	0.7	0.674	0.618	0.687	0.736	0.692	0.746	0.631	0.639	0.876	0.741	0.779	0.746	0.69	0.724	0.725	0.769	0.771	0.771	0.731	0.639
	320	0.803	0.615	0.65	0.618	0.591	0.533	0.603	0.652	0.611	0.666	0.552	0.563	0.829	0.657	0.695	0.661	0.608	0.639	0.641	0.683	0.689	0.691	0.65	0.559
	330	0.832	0.58	0.615	0.584	0.556	0.499	0.567	0.615	0.576	0.632	0.519	0.532	0.856	0.621	0.658	0.625	0.573	0.602	0.605	0.645	0.652	0.657	0.615	0.525
	340	0.895	0.57	0.605	0.572	0.544	0.485	0.556	0.602	0.565	0.62	0.508	0.52	0.92	0.612	0.646	0.614	0.559	0.589	0.593	0.633	0.64	0.646	0.604	0.511
	350	0.991	0.554	0.59	0.557	0.529	0.47	0.541	0.586	0.55	0.606	0.495	0.507	1.012	0.595	0.629	0.599	0.544	0.573	0.577	0.617	0.625	0.632	0.588	0.498
	360	1.097	0.537	0.575	0.541	0.512	0.454	0.526	0.569	0.533	0.591	0.48	0.494	1.114	0.578	0.613	0.583	0.527	0.557	0.561	0.599	0.607	0.617	0.572	0.483
	370	1.187	0.517	0.557	0.522	0.493	0.435	0.507	0.549	0.514	0.574	0.463	0.477	1.198	0.559	0.594	0.565	0.507	0.537	0.541	0.579	0.587	0.6	0.552	0.466
	380	1.232	0.5	0.541	0.505	0.476	0.419	0.491	0.531	0.498	0.558	0.447	0.462	1.241	0.541	0.577	0.548	0.49	0.52	0.524	0.561	0.57	0.585	0.534	0.45
	390	1.231	0.491	0.532	0.497	0.467	0.411	0.482	0.522	0.489	0.549	0.438	0.454	1.242	0.533	0.568	0.539	0.482	0.512	0.515	0.552	0.561	0.576	0.526	0.442
	400	1.181	0.485	0.525	0.491	0.462	0.405	0.475	0.516	0.483	0.542	0.432	0.447	1.196	0.527	0.562	0.533	0.476	0.506	0.509	0.545	0.555	0.569	0.52	0.436
	410	1.079	0.482	0.52	0.487	0.459	0.401	0.47	0.512	0.48	0.538	0.428	0.442	1.101	0.523	0.557	0.528	0.473	0.502	0.506	0.542	0.552	0.562	0.516	0.432
	420	0.927	0.479	0.515	0.484	0.457	0.398	0.466	0.51	0.478	0.533	0.425	0.437	0.954	0.521	0.554	0.524	0.471	0.5	0.503	0.539	0.55	0.556	0.514	0.428
	430	0.779	0.477	0.51	0.481	0.455	0.395	0.462	0.507	0.476	0.529	0.422	0.434	0.807	0.518	0.551	0.521	0.469	0.497	0.501	0.536	0.547	0.551	0.512	0.426
	440	0.678	0.475	0.507	0.479	0.453	0.393	0.459	0.505	0.474	0.526	0.42	0.431	0.707	0.516	0.548	0.518	0.468	0.495	0.499	0.534	0.545	0.547	0.51	0.424
	450	0.599	0.472	0.503	0.476	0.451	0.39	0.456	0.502	0.472	0.522	0.417	0.429	0.626	0.513	0.544	0.515	0.465	0.492	0.496	0.531	0.542	0.543	0.507	0.422
	460	0.553	0.469	0.5	0.474	0.449	0.388	0.453	0.499	0.47	0.52	0.416	0.427	0.579	0.511	0.541	0.512	0.463	0.49	0.494	0.528	0.54	0.54	0.505	0.42
	470	0.515	0.468	0.498	0.472	0.447	0.387	0.451	0.497	0.468	0.517	0.414	0.425	0.54	0.509	0.539	0.51	0.462	0.488	0.492	0.526	0.538	0.538	0.503	0.419
	480	0.488	0.467	0.496	0.47	0.446	0.385	0.45	0.496	0.467	0.515	0.413	0.424	0.513	0.508	0.537	0.508	0.461	0.487	0.491	0.524	0.537	0.536	0.502	0.418
	490	0.472	0.465	0.495	0.469	0.445	0.384	0.448	0.494	0.465	0.514	0.412	0.423	0.496	0.506	0.535	0.507	0.46	0.486	0.489	0.523	0.535	0.534	0.5	0.416
	500	0.46	0.463	0.492	0.467	0.443	0.383	0.446	0.491	0.464	0.511	0.411	0.422	0.483	0.503	0.532	0.505	0.458	0.483	0.487	0.52	0.533	0.531	0.498	0.415
	510	0.456	0.461	0.49	0.465	0.441	0.381	0.444	0.489	0.462	0.509	0.41	0.421	0.479	0.502	0.53	0.503	0.456	0.482	0.486	0.518	0.531	0.53	0.497	0.414
	520	0.461	0.46	0.489	0.464	0.44	0.38	0.443	0.488	0.461	0.507	0.409	0.42	0.484	0.501	0.528	0.502	0.455	0.48	0.485	0.517	0.53	0.528	0.496	0.413
	530	0.471	0.459	0.487	0.462	0.44	0.379	0.442	0.486	0.46	0.506	0.408	0.419	0.494	0.499	0.526	0.501	0.454	0.479	0.483	0.515	0.528	0.526	0.494	0.412
	540	0.491	0.457	0.486	0.461	0.438	0.378	0.441	0.484	0.458	0.504	0.407	0.419	0.513	0.497	0.525	0.499	0.453	0.478	0.482	0.514	0.527	0.525	0.492	0.412
	550	0.519	0.456	0.484	0.459	0.436	0.377	0.439	0.482	0.457	0.502	0.406	0.418	0.542	0.495	0.522	0.498	0.451	0.476	0.48	0.512	0.525	0.523	0.491	0.411
	560	0.552	0.455	0.484	0.459	0.436	0.377	0.439	0.481	0.456	0.501	0.406	0.418	0.575	0.494	0.521	0.497	0.451	0.475	0.479	0.511	0.524	0.522	0.49	0.41
	570	0.599	0.453	0.482	0.457	0.434	0.375	0.438	0.479	0.454	0.499	0.405	0.418	0.622	0.492	0.519	0.496	0.449	0.474	0.478	0.509	0.522	0.521	0.488	0.41
	580	0.645	0.452	0.481	0.456	0.433	0.374	0.437	0.477	0.453	0.497	0.404	0.417	0.667	0.49	0.517	0.495	0.448	0.472	0.477	0.507	0.52	0.519	0.486	0.409
	590	0.706	0.451	0.48	0.455	0.431	0.373	0.436	0.476	0.451	0.496	0.403	0.417	0.727	0.489	0.515	0.494	0.446	0.471	0.475	0.506	0.518	0.519	0.485	0.408
	600	0.763	0.45	0.48	0.454	0.43	0.373	0.436	0.474	0.451	0.495	0.403	0.418	0.784	0.488	0.514	0.494	0.445	0.47	0.474	0.505	0.517	0.519	0.484	0.408
	610	0.819	0.449	0.479	0.453	0.429	0.372	0.435	0.473	0.449	0.494	0.402	0.417	0.839	0.486	0.512	0.493	0.444	0.468	0.473	0.503	0.515	0.517	0.482	0.408
	620	0.875	0.447	0.478	0.451	0.428	0.371	0.434	0.471	0.448	0.493	0.402	0.418	0.894	0.484	0.511	0.492	0.442	0.467	0.472	0.501	0.513	0.517	0.48	0.407
	630	0.931	0.445	0.477	0.45	0.426	0.369	0.433	0.469	0.446	0.491	0.401	0.418	0.949	0.482	0.509	0.491	0.44	0.465	0.47	0.5	0.511	0.516	0.479	0.406
	640	1.005	0.444	0.477	0.448	0.424	0.369	0.433	0.467	0.444	0.491	0.4	0.418	1.021	0.48	0.507	0.49	0.439	0.464	0.468	0.498	0.509	0.516	0.477	0.406
	650	1.067	0.442	0.476	0.447	0.423	0.368	0.433	0.465	0.443	0.49	0.4	0.419	1.081	0.479	0.506	0.489	0.437	0.463	0.467	0.496	0.507	0.516	0.475	0.406
	660	1.135	0.441	0.477	0.447	0.422	0.368	0.433	0.463	0.442	0.49	0.4	0.419	1.147	0.478	0.505	0.489	0.436	0.462	0.466	0.495	0.506	0.517	0.474	0.406
	670	1.178	0.44	0.476	0.446	0.421	0.367	0.432	0.462	0.441	0.489	0.399	0.42	1.188	0.476	0.503	0.489	0.435	0.461	0.465	0.493	0.504	0.517	0.472	0.405
	680	1.206	0.439	0.475	0.445	0.419	0.366	0.432	0.46	0.44	0.488	0.398	0.419	1.217	0.475	0.502	0.488	0.433	0.459	0.463	0.492	0.502	0.516	0.471	0.404
	690	1.206	0.437	0.474	0.443	0.418	0.365	0.43	0.458	0.438	0.486	0.397	0.418	1.219	0.473	0.5	0.486	0.431	0.458	0.462	0.49	0.501	0.514	0.469	0.403
	700	1.187	0.436	0.472	0.441	0.417	0.364	0.428	0.457	0.436	0.484	0.396	0.417	1.202	0.471	0.498	0.484	0.43	0.456	0.46	0.489	0.499	0.511	0.468	0.402
Read 4:Spectrum	300	0.994	0.844	0.882	0.85	0.82	0.771	0.849	0.885	0.841	0.883	0.772	0.764	1.027	0.853	0.925	0.901	0.843	0.888	0.882	0.912	0.924	0.898	0.871	0.78
	310	0.865	0.704	0.744	0.714	0.681	0.631	0.708	0.745	0.705	0.749	0.637	0.636	0.896	0.712	0.785	0.76	0.703	0.745	0.742	0.767	0.787	0.77	0.736	0.646
	320	0.817	0.62	0.662	0.633	0.599	0.548	0.624	0.661	0.625	0.67	0.559	0.563	0.849	0.63	0.702	0.676	0.621	0.66	0.658	0.682	0.704	0.698	0.656	0.567
	330	0.847	0.585	0.628	0.6	0.564	0.513	0.588	0.625	0.59	0.636	0.526	0.533	0.878	0.595	0.666	0.64	0.586	0.622	0.622	0.644	0.668	0.668	0.621	0.535
	340	0.912	0.576	0.619	0.588	0.55	0.5	0.578	0.612	0.579	0.624	0.516	0.523	0.94	0.587	0.654	0.629	0.571	0.608	0.611	0.633	0.656	0.661	0.609	0.523
	350	1.009	0.561	0.605	0.573	0.535	0.485	0.563	0.596	0.564	0.611	0.503	0.511	1.033	0.571	0.639	0.615	0.556	0.592	0.595	0.617	0.64	0.651	0.594	0.509
	360	1.116	0.543	0.592	0.557	0.519	0.469	0.548	0.579	0.548	0.597	0.489	0.499	1.135	0.554	0.623	0.6	0.539	0.576	0.578	0.6	0.623	0.64	0.577	0.495
	370	1.206	0.524	0.576	0.539	0.5	0.451	0.53	0.558	0.529	0.579	0.472	0.484	1.218	0.535	0.604	0.583	0.52	0.556	0.559	0.58	0.603	0.627	0.557	0.478
	380	1.25	0.508	0.561	0.523	0.483	0.436	0.515	0.541	0.513	0.564	0.457	0.47	1.26	0.519	0.588	0.567	0.503	0.54	0.542	0.562	0.585	0.613	0.54	0.463
	390	1.248	0.499	0.552	0.515	0.475	0.427	0.506	0.533	0.504	0.556	0.449	0.461	1.259	0.511	0.58	0.558	0.494	0.532	0.533	0.554	0.577	0.605	0.531	0.455
	400	1.197	0.493	0.544	0.509	0.469	0.421	0.499	0.526	0.498	0.549	0.442	0.454	1.214	0.504	0.573	0.55	0.489	0.526	0.527	0.547	0.57	0.595	0.525	0.449
	410	1.094	0.489	0.537	0.503	0.466	0.416	0.493	0.522	0.495	0.543	0.438	0.448	1.118	0.5	0.568	0.544	0.486	0.521	0.523	0.543	0.567	0.585	0.522	0.444
	420	0.942	0.486	0.53	0.5	0.464	0.413	0.487	0.52	0.492	0.538	0.433	0.441	0.973	0.498	0.564	0.539	0.484	0.518	0.52	0.54	0.565	0.575	0.52	0.441
	430	0.794	0.484	0.524	0.496	0.462	0.41	0.482	0.517	0.49	0.534	0.43	0.437	0.827	0.495	0.561	0.534	0.482	0.516	0.518	0.537	0.562	0.566	0.518	0.437
	440	0.692	0.481	0.519	0.493	0.46	0.407	0.478	0.515	0.487	0.531	0.427	0.433	0.724	0.492	0.557	0.531	0.48	0.513	0.515	0.534	0.56	0.559	0.516	0.435
	450	0.611	0.478	0.514	0.489	0.458	0.405	0.474	0.512	0.485	0.528	0.425	0.43	0.643	0.489	0.553	0.527	0.478	0.51	0.512	0.531	0.557	0.553	0.514	0.433
	460	0.563	0.476	0.511	0.487	0.457	0.403	0.472	0.509	0.483	0.525	0.423	0.428	0.595	0.487	0.55	0.524	0.476	0.508	0.51	0.529	0.555	0.549	0.512	0.431
	470	0.524	0.474	0.508	0.485	0.455	0.401	0.469	0.507	0.481	0.522	0.421	0.426	0.554	0.485	0.548	0.522	0.475	0.506	0.508	0.527	0.553	0.546	0.51	0.43
	480	0.496	0.473	0.507	0.483	0.454	0.4	0.468	0.506	0.48	0.52	0.42	0.425	0.526	0.485	0.546	0.52	0.473	0.505	0.507	0.525	0.552	0.544	0.509	0.429
	490	0.479	0.471	0.504	0.481	0.453	0.399	0.466	0.504	0.478	0.519	0.419	0.423	0.509	0.483	0.543	0.519	0.472	0.503	0.505	0.523	0.55	0.541	0.507	0.427
	500	0.466	0.469	0.502	0.479	0.451	0.397	0.464	0.501	0.476	0.516	0.417	0.422	0.495	0.481	0.541	0.516	0.47	0.501	0.503	0.521	0.547	0.538	0.505	0.425
	510	0.462	0.468	0.5	0.477	0.45	0.396	0.462	0.5	0.475	0.514	0.416	0.421	0.491	0.479	0.539	0.515	0.469	0.5	0.502	0.519	0.546	0.537	0.504	0.424
	520	0.467	0.467	0.499	0.476	0.448	0.395	0.461	0.498	0.474	0.513	0.416	0.42	0.495	0.479	0.537	0.514	0.468	0.499	0.501	0.518	0.545	0.536	0.502	0.424
	530	0.478	0.466	0.498	0.475	0.447	0.394	0.46	0.497	0.472	0.511	0.415	0.42	0.506	0.477	0.535	0.513	0.467	0.497	0.499	0.516	0.543	0.534	0.501	0.423
	540	0.498	0.465	0.497	0.474	0.446	0.393	0.459	0.495	0.471	0.51	0.414	0.419	0.526	0.476	0.533	0.512	0.466	0.496	0.498	0.515	0.542	0.534	0.5	0.422
	550	0.528	0.463	0.495	0.472	0.445	0.391	0.457	0.493	0.47	0.508	0.413	0.419	0.555	0.474	0.531	0.51	0.464	0.494	0.496	0.513	0.539	0.533	0.498	0.421
	560	0.562	0.462	0.495	0.471	0.445	0.391	0.457	0.492	0.469	0.507	0.413	0.419	0.589	0.474	0.53	0.51	0.464	0.493	0.496	0.512	0.539	0.533	0.497	0.421
	570	0.611	0.461	0.495	0.47	0.443	0.39	0.456	0.49	0.467	0.506	0.412	0.419	0.637	0.472	0.529	0.509	0.462	0.492	0.494	0.51	0.537	0.533	0.495	0.42
	580	0.658	0.46	0.494	0.469	0.442	0.389	0.455	0.488	0.466	0.505	0.412	0.42	0.683	0.471	0.527	0.508	0.461	0.49	0.493	0.508	0.535	0.533	0.494	0.419
	590	0.72	0.459	0.494	0.469	0.441	0.388	0.455	0.487	0.465	0.504	0.412	0.42	0.745	0.47	0.525	0.508	0.459	0.489	0.492	0.507	0.533	0.535	0.492	0.419
	600	0.778	0.458	0.495	0.468	0.44	0.388	0.456	0.486	0.464	0.503	0.412	0.421	0.802	0.469	0.525	0.508	0.458	0.488	0.491	0.506	0.532	0.536	0.491	0.419
	610	0.835	0.457	0.494	0.467	0.439	0.387	0.455	0.484	0.462	0.502	0.411	0.421	0.858	0.468	0.523	0.508	0.457	0.486	0.489	0.504	0.53	0.537	0.489	0.418
	620	0.891	0.456	0.495	0.466	0.438	0.387	0.455	0.482	0.461	0.501	0.411	0.422	0.912	0.467	0.522	0.507	0.456	0.485	0.488	0.503	0.528	0.539	0.488	0.418
	630	0.949	0.454	0.494	0.465	0.436	0.386	0.454	0.48	0.46	0.5	0.41	0.423	0.967	0.465	0.52	0.507	0.454	0.484	0.487	0.501	0.526	0.54	0.486	0.418
	640	1.023	0.453	0.495	0.465	0.434	0.385	0.454	0.479	0.458	0.5	0.41	0.424	1.038	0.464	0.519	0.507	0.452	0.482	0.485	0.5	0.524	0.542	0.484	0.418
	650	1.085	0.452	0.496	0.464	0.433	0.385	0.454	0.477	0.457	0.499	0.41	0.426	1.098	0.463	0.518	0.507	0.451	0.481	0.484	0.499	0.523	0.544	0.483	0.418
	660	1.152	0.451	0.497	0.464	0.433	0.385	0.455	0.476	0.457	0.499	0.411	0.427	1.162	0.463	0.518	0.508	0.449	0.481	0.483	0.498	0.521	0.547	0.482	0.418
	670	1.195	0.451	0.498	0.464	0.431	0.385	0.455	0.474	0.456	0.499	0.411	0.428	1.204	0.462	0.517	0.508	0.448	0.48	0.482	0.497	0.52	0.549	0.48	0.418
	680	1.223	0.449	0.497	0.463	0.43	0.384	0.455	0.473	0.454	0.498	0.41	0.428	1.232	0.461	0.515	0.507	0.447	0.479	0.481	0.495	0.518	0.55	0.479	0.417
	690	1.224	0.448	0.496	0.461	0.429	0.383	0.453	0.471	0.453	0.496	0.409	0.428	1.234	0.459	0.513	0.506	0.445	0.477	0.479	0.493	0.516	0.548	0.477	0.416
	700	1.205	0.447	0.494	0.46	0.428	0.382	0.452	0.469	0.451	0.494	0.408	0.426	1.218	0.458	0.512	0.504	0.444	0.476	0.478	0.492	0.514	0.545	0.476	0.414
Read 5:Spectrum	300	1.004	0.853	0.889	0.829	0.836	0.778	0.859	0.89	0.856	0.9	0.773	0.79	1.031	0.856	0.923	0.912	0.847	0.9	0.889	0.924	0.927	0.904	0.873	0.786
	310	0.876	0.713	0.753	0.696	0.697	0.638	0.719	0.75	0.723	0.766	0.64	0.664	0.901	0.715	0.785	0.773	0.708	0.757	0.749	0.78	0.79	0.782	0.739	0.655
	320	0.83	0.63	0.674	0.618	0.614	0.555	0.636	0.667	0.644	0.689	0.563	0.592	0.854	0.633	0.703	0.69	0.626	0.672	0.666	0.694	0.71	0.714	0.658	0.578
	330	0.861	0.596	0.641	0.586	0.579	0.52	0.602	0.63	0.611	0.655	0.531	0.563	0.883	0.598	0.667	0.655	0.591	0.634	0.63	0.656	0.674	0.689	0.624	0.547
	340	0.927	0.587	0.634	0.575	0.565	0.508	0.592	0.618	0.6	0.643	0.521	0.553	0.945	0.59	0.656	0.645	0.577	0.62	0.619	0.645	0.663	0.684	0.612	0.535
	350	1.024	0.571	0.622	0.562	0.55	0.494	0.579	0.603	0.586	0.63	0.509	0.542	1.037	0.576	0.641	0.632	0.562	0.604	0.603	0.629	0.647	0.677	0.596	0.523
	360	1.131	0.555	0.61	0.548	0.534	0.479	0.565	0.586	0.57	0.617	0.496	0.53	1.137	0.56	0.626	0.619	0.545	0.588	0.587	0.612	0.63	0.67	0.579	0.509
	370	1.22	0.536	0.594	0.531	0.515	0.461	0.549	0.567	0.552	0.601	0.48	0.516	1.218	0.542	0.609	0.602	0.526	0.569	0.568	0.592	0.61	0.659	0.56	0.493
	380	1.263	0.52	0.58	0.515	0.499	0.446	0.533	0.549	0.536	0.585	0.465	0.502	1.258	0.526	0.592	0.587	0.509	0.552	0.551	0.575	0.593	0.647	0.543	0.478
	390	1.261	0.511	0.571	0.507	0.49	0.438	0.525	0.541	0.527	0.577	0.457	0.493	1.256	0.517	0.584	0.578	0.501	0.544	0.542	0.566	0.585	0.638	0.534	0.47
	400	1.21	0.505	0.562	0.5	0.485	0.431	0.516	0.534	0.521	0.57	0.45	0.485	1.211	0.51	0.577	0.569	0.495	0.538	0.535	0.559	0.579	0.626	0.528	0.463
	410	1.109	0.5	0.554	0.495	0.482	0.427	0.51	0.53	0.517	0.564	0.445	0.478	1.119	0.505	0.572	0.563	0.493	0.534	0.531	0.555	0.575	0.613	0.525	0.459
	420	0.958	0.497	0.545	0.489	0.479	0.422	0.503	0.527	0.513	0.558	0.44	0.47	0.976	0.501	0.567	0.555	0.49	0.53	0.528	0.551	0.573	0.599	0.523	0.454
	430	0.81	0.494	0.538	0.485	0.477	0.419	0.497	0.524	0.511	0.554	0.436	0.465	0.831	0.498	0.563	0.549	0.489	0.527	0.525	0.548	0.571	0.586	0.522	0.45
	440	0.706	0.491	0.532	0.481	0.475	0.416	0.493	0.521	0.508	0.55	0.432	0.46	0.729	0.495	0.559	0.545	0.487	0.524	0.522	0.545	0.569	0.578	0.52	0.447
	450	0.624	0.488	0.526	0.478	0.472	0.413	0.488	0.518	0.505	0.546	0.429	0.457	0.648	0.491	0.554	0.54	0.484	0.522	0.519	0.542	0.566	0.57	0.517	0.445
	460	0.575	0.485	0.523	0.475	0.471	0.411	0.485	0.516	0.503	0.543	0.427	0.454	0.599	0.489	0.551	0.537	0.483	0.519	0.517	0.539	0.564	0.565	0.515	0.443
	470	0.534	0.483	0.519	0.473	0.469	0.409	0.483	0.514	0.501	0.541	0.425	0.452	0.559	0.487	0.549	0.534	0.481	0.517	0.515	0.537	0.562	0.561	0.513	0.441
	480	0.506	0.482	0.517	0.471	0.468	0.408	0.481	0.512	0.5	0.539	0.424	0.45	0.53	0.486	0.547	0.532	0.48	0.516	0.513	0.536	0.562	0.558	0.513	0.44
	490	0.488	0.48	0.515	0.469	0.467	0.407	0.479	0.51	0.498	0.537	0.423	0.449	0.512	0.484	0.545	0.53	0.479	0.514	0.512	0.534	0.559	0.554	0.511	0.439
	500	0.475	0.478	0.512	0.467	0.465	0.405	0.476	0.508	0.496	0.534	0.421	0.448	0.498	0.482	0.542	0.528	0.477	0.511	0.51	0.532	0.557	0.551	0.509	0.437
	510	0.471	0.477	0.511	0.466	0.463	0.404	0.475	0.506	0.495	0.533	0.42	0.447	0.494	0.48	0.54	0.526	0.476	0.51	0.508	0.53	0.555	0.549	0.507	0.436
	520	0.476	0.476	0.509	0.464	0.462	0.403	0.474	0.505	0.494	0.531	0.419	0.446	0.499	0.479	0.538	0.526	0.474	0.509	0.507	0.529	0.554	0.548	0.506	0.435
	530	0.487	0.474	0.508	0.463	0.461	0.402	0.473	0.503	0.492	0.53	0.419	0.446	0.509	0.478	0.536	0.524	0.474	0.507	0.506	0.527	0.552	0.547	0.505	0.434
	540	0.508	0.473	0.508	0.462	0.46	0.401	0.472	0.502	0.491	0.528	0.418	0.446	0.529	0.477	0.535	0.524	0.472	0.506	0.505	0.525	0.551	0.547	0.504	0.434
	550	0.539	0.472	0.506	0.461	0.459	0.4	0.471	0.5	0.489	0.526	0.418	0.446	0.559	0.475	0.533	0.523	0.471	0.504	0.503	0.523	0.549	0.547	0.502	0.433
	560	0.573	0.471	0.507	0.46	0.458	0.4	0.471	0.499	0.489	0.526	0.418	0.446	0.592	0.475	0.532	0.522	0.47	0.504	0.502	0.522	0.548	0.548	0.501	0.433
	570	0.623	0.47	0.507	0.46	0.457	0.399	0.47	0.498	0.488	0.525	0.417	0.446	0.64	0.474	0.531	0.522	0.469	0.502	0.501	0.521	0.546	0.55	0.5	0.432
	580	0.671	0.469	0.507	0.459	0.456	0.398	0.47	0.496	0.486	0.523	0.417	0.447	0.687	0.473	0.53	0.522	0.467	0.501	0.5	0.519	0.544	0.552	0.498	0.432
	590	0.735	0.468	0.508	0.459	0.455	0.398	0.47	0.495	0.486	0.523	0.417	0.448	0.748	0.472	0.529	0.522	0.466	0.5	0.499	0.518	0.543	0.555	0.497	0.432
	600	0.794	0.468	0.509	0.459	0.454	0.398	0.471	0.494	0.485	0.523	0.418	0.449	0.804	0.472	0.529	0.523	0.465	0.499	0.499	0.518	0.542	0.559	0.496	0.432
	610	0.851	0.467	0.51	0.459	0.453	0.397	0.471	0.492	0.484	0.522	0.417	0.45	0.859	0.471	0.527	0.523	0.464	0.497	0.497	0.516	0.54	0.561	0.495	0.432
	620	0.908	0.466	0.511	0.459	0.452	0.397	0.471	0.491	0.483	0.521	0.417	0.451	0.914	0.47	0.527	0.523	0.463	0.496	0.496	0.515	0.538	0.564	0.493	0.432
	630	0.965	0.464	0.511	0.459	0.45	0.396	0.471	0.489	0.482	0.52	0.417	0.452	0.968	0.469	0.525	0.523	0.461	0.495	0.495	0.513	0.536	0.567	0.491	0.432
	640	1.039	0.464	0.513	0.459	0.449	0.396	0.472	0.488	0.481	0.52	0.418	0.454	1.037	0.468	0.525	0.524	0.459	0.494	0.494	0.512	0.534	0.571	0.49	0.433
	650	1.101	0.463	0.515	0.46	0.448	0.396	0.473	0.487	0.48	0.52	0.418	0.456	1.095	0.468	0.524	0.525	0.458	0.493	0.493	0.511	0.533	0.575	0.489	0.433
	660	1.167	0.463	0.517	0.46	0.447	0.397	0.474	0.486	0.48	0.52	0.419	0.458	1.158	0.468	0.524	0.526	0.457	0.493	0.492	0.51	0.531	0.58	0.487	0.434
	670	1.209	0.462	0.518	0.46	0.446	0.397	0.474	0.485	0.479	0.52	0.42	0.46	1.199	0.467	0.523	0.527	0.456	0.492	0.491	0.509	0.53	0.583	0.486	0.434
	680	1.236	0.461	0.518	0.46	0.445	0.396	0.474	0.484	0.478	0.519	0.419	0.46	1.226	0.466	0.522	0.526	0.454	0.49	0.49	0.507	0.528	0.585	0.484	0.433
	690	1.238	0.46	0.518	0.459	0.444	0.395	0.473	0.482	0.476	0.517	0.418	0.459	1.229	0.465	0.521	0.525	0.453	0.489	0.489	0.506	0.526	0.584	0.483	0.432
	700	1.22	0.458	0.515	0.457	0.443	0.394	0.471	0.48	0.475	0.515	0.417	0.458	1.213	0.463	0.519	0.523	0.452	0.488	0.487	0.504	0.525	0.581	0.481	0.43

## Sheet: Fig-1e-2uM-Rep1
	Wavelength	Cu2+	Zn2+	Co2+	Ni2+	Mn2+	Fe2+	Fe3+	Pb2+	Hg2+	Cd2+	Al3+	Blank	Cu2+	Zn2+	Co2+	Ni2+	Mn2+	Fe2+	Fe3+	Pb2+	Hg2+	Cd2+	Al3+	Blank
Read 1:Spectrum	300	0.832	0.833	0.902	0.857	0.776	0.794	0.865	0.829	0.819	0.795	0.757	0.79	0.869	0.892	0.862	0.82	0.78	0.767	0.844	0.85	0.825	0.797	0.801	0.767
	310	0.689	0.684	0.748	0.723	0.639	0.658	0.73	0.691	0.684	0.66	0.622	0.656	0.734	0.751	0.715	0.683	0.643	0.631	0.709	0.714	0.688	0.663	0.671	0.634
	320	0.609	0.593	0.654	0.642	0.557	0.578	0.649	0.61	0.604	0.581	0.542	0.577	0.662	0.666	0.625	0.601	0.562	0.549	0.629	0.632	0.608	0.584	0.596	0.556
	330	0.581	0.554	0.615	0.609	0.523	0.545	0.616	0.576	0.57	0.548	0.508	0.544	0.644	0.629	0.587	0.566	0.528	0.515	0.594	0.598	0.573	0.55	0.565	0.523
	340	0.583	0.542	0.603	0.598	0.509	0.533	0.607	0.566	0.56	0.536	0.495	0.531	0.66	0.621	0.575	0.555	0.517	0.505	0.588	0.588	0.562	0.54	0.555	0.513
	350	0.586	0.523	0.583	0.581	0.494	0.518	0.59	0.55	0.545	0.523	0.481	0.517	0.681	0.605	0.556	0.54	0.502	0.49	0.571	0.573	0.547	0.526	0.54	0.499
	360	0.596	0.504	0.564	0.564	0.478	0.502	0.573	0.534	0.528	0.508	0.466	0.5	0.71	0.587	0.537	0.523	0.487	0.474	0.553	0.556	0.531	0.511	0.525	0.483
	370	0.607	0.483	0.543	0.545	0.46	0.484	0.554	0.514	0.51	0.49	0.447	0.482	0.737	0.567	0.517	0.504	0.468	0.455	0.533	0.537	0.512	0.493	0.506	0.465
	380	0.612	0.465	0.524	0.527	0.442	0.467	0.535	0.497	0.492	0.474	0.432	0.465	0.751	0.549	0.498	0.487	0.452	0.438	0.516	0.519	0.495	0.476	0.489	0.448
	390	0.608	0.455	0.513	0.517	0.432	0.458	0.526	0.487	0.483	0.465	0.423	0.457	0.748	0.539	0.488	0.478	0.443	0.429	0.507	0.509	0.486	0.467	0.48	0.439
	400	0.588	0.447	0.505	0.51	0.426	0.451	0.518	0.48	0.476	0.46	0.418	0.451	0.725	0.532	0.48	0.471	0.437	0.422	0.5	0.501	0.479	0.461	0.472	0.433
	410	0.552	0.443	0.5	0.505	0.422	0.447	0.514	0.476	0.472	0.457	0.415	0.448	0.679	0.528	0.475	0.468	0.434	0.418	0.497	0.497	0.475	0.458	0.468	0.43
	420	0.508	0.439	0.496	0.501	0.419	0.444	0.51	0.472	0.469	0.455	0.413	0.445	0.616	0.524	0.472	0.465	0.432	0.415	0.495	0.494	0.472	0.456	0.465	0.427
	430	0.476	0.437	0.492	0.498	0.416	0.442	0.507	0.47	0.466	0.454	0.412	0.443	0.561	0.522	0.469	0.464	0.43	0.412	0.493	0.49	0.469	0.454	0.462	0.425
	440	0.459	0.433	0.488	0.494	0.414	0.439	0.503	0.467	0.463	0.452	0.41	0.44	0.527	0.519	0.465	0.461	0.428	0.409	0.491	0.487	0.466	0.452	0.458	0.423
	450	0.446	0.429	0.484	0.49	0.411	0.436	0.499	0.463	0.459	0.45	0.409	0.438	0.502	0.516	0.461	0.459	0.426	0.406	0.488	0.484	0.463	0.45	0.455	0.42
	460	0.438	0.426	0.48	0.487	0.409	0.434	0.496	0.461	0.457	0.449	0.407	0.436	0.488	0.513	0.457	0.457	0.425	0.403	0.486	0.481	0.46	0.449	0.452	0.418
	470	0.433	0.424	0.477	0.483	0.407	0.432	0.493	0.458	0.454	0.447	0.406	0.434	0.478	0.511	0.455	0.455	0.424	0.401	0.485	0.479	0.458	0.448	0.45	0.416
	480	0.428	0.421	0.474	0.481	0.405	0.43	0.491	0.457	0.452	0.447	0.406	0.432	0.471	0.51	0.453	0.454	0.423	0.4	0.484	0.477	0.457	0.447	0.448	0.415
	490	0.424	0.418	0.471	0.478	0.403	0.427	0.488	0.454	0.449	0.446	0.404	0.429	0.465	0.507	0.45	0.453	0.422	0.397	0.481	0.475	0.454	0.445	0.446	0.413
	500	0.421	0.416	0.468	0.474	0.401	0.425	0.485	0.451	0.446	0.444	0.403	0.427	0.46	0.505	0.447	0.451	0.42	0.394	0.48	0.472	0.451	0.443	0.443	0.411
	510	0.419	0.413	0.465	0.472	0.399	0.424	0.482	0.45	0.444	0.443	0.402	0.426	0.458	0.503	0.445	0.45	0.419	0.393	0.478	0.47	0.45	0.443	0.441	0.41
	520	0.418	0.411	0.462	0.469	0.398	0.422	0.48	0.448	0.442	0.443	0.401	0.424	0.458	0.502	0.443	0.449	0.418	0.391	0.477	0.469	0.448	0.442	0.44	0.408
	530	0.417	0.409	0.46	0.466	0.397	0.42	0.478	0.446	0.44	0.442	0.4	0.422	0.458	0.5	0.44	0.447	0.417	0.389	0.475	0.467	0.446	0.441	0.438	0.407
	540	0.418	0.407	0.457	0.464	0.396	0.419	0.476	0.444	0.438	0.441	0.399	0.421	0.462	0.498	0.439	0.446	0.416	0.388	0.474	0.465	0.445	0.44	0.436	0.406
	550	0.419	0.405	0.454	0.461	0.394	0.417	0.473	0.442	0.436	0.439	0.398	0.419	0.467	0.496	0.436	0.445	0.414	0.385	0.471	0.463	0.443	0.439	0.434	0.405
	560	0.421	0.404	0.452	0.459	0.393	0.415	0.472	0.441	0.435	0.439	0.397	0.418	0.474	0.495	0.435	0.444	0.413	0.385	0.47	0.462	0.442	0.438	0.433	0.404
	570	0.425	0.402	0.449	0.456	0.391	0.413	0.469	0.439	0.432	0.438	0.395	0.417	0.485	0.492	0.432	0.442	0.412	0.383	0.468	0.46	0.44	0.437	0.431	0.403
	580	0.43	0.4	0.446	0.454	0.39	0.412	0.467	0.437	0.43	0.436	0.394	0.415	0.496	0.49	0.43	0.441	0.41	0.381	0.466	0.458	0.438	0.436	0.429	0.401
	590	0.438	0.398	0.444	0.451	0.389	0.41	0.465	0.435	0.428	0.435	0.393	0.414	0.512	0.489	0.429	0.439	0.409	0.379	0.465	0.456	0.437	0.435	0.427	0.401
	600	0.446	0.397	0.442	0.449	0.388	0.409	0.463	0.433	0.427	0.434	0.392	0.413	0.528	0.488	0.427	0.438	0.408	0.378	0.464	0.455	0.436	0.434	0.427	0.4
	610	0.455	0.395	0.439	0.447	0.386	0.407	0.461	0.431	0.425	0.433	0.39	0.412	0.545	0.485	0.425	0.436	0.406	0.376	0.461	0.453	0.434	0.433	0.425	0.399
	620	0.465	0.393	0.436	0.445	0.385	0.405	0.459	0.429	0.423	0.431	0.389	0.411	0.564	0.483	0.423	0.435	0.405	0.375	0.459	0.451	0.433	0.431	0.423	0.398
	630	0.475	0.391	0.433	0.442	0.383	0.403	0.456	0.427	0.421	0.43	0.387	0.409	0.583	0.481	0.42	0.433	0.403	0.373	0.457	0.449	0.431	0.43	0.421	0.396
	640	0.492	0.39	0.43	0.439	0.382	0.402	0.454	0.425	0.419	0.428	0.386	0.408	0.611	0.479	0.418	0.431	0.402	0.371	0.455	0.448	0.429	0.429	0.42	0.395
	650	0.508	0.388	0.428	0.437	0.38	0.4	0.452	0.423	0.417	0.427	0.384	0.407	0.636	0.477	0.417	0.429	0.4	0.37	0.453	0.446	0.428	0.428	0.418	0.395
	660	0.527	0.387	0.426	0.435	0.379	0.399	0.45	0.421	0.416	0.426	0.383	0.406	0.666	0.475	0.415	0.428	0.399	0.369	0.451	0.444	0.427	0.427	0.417	0.394
	670	0.539	0.385	0.423	0.433	0.377	0.397	0.448	0.42	0.414	0.424	0.381	0.405	0.687	0.473	0.413	0.426	0.397	0.367	0.45	0.443	0.426	0.426	0.416	0.393
	680	0.545	0.383	0.421	0.431	0.376	0.395	0.446	0.418	0.412	0.423	0.38	0.404	0.7	0.471	0.411	0.425	0.396	0.366	0.448	0.441	0.425	0.424	0.415	0.392
	690	0.541	0.382	0.418	0.428	0.374	0.393	0.444	0.415	0.411	0.421	0.378	0.402	0.699	0.469	0.409	0.423	0.394	0.364	0.446	0.439	0.423	0.423	0.413	0.391
	700	0.53	0.38	0.416	0.426	0.373	0.392	0.442	0.414	0.409	0.42	0.377	0.401	0.689	0.468	0.408	0.421	0.393	0.363	0.444	0.438	0.422	0.421	0.411	0.39
Read 2:Spectrum	300	0.852	0.831	0.876	0.834	0.764	0.786	0.854	0.796	0.813	0.818	0.748	0.809	0.897	0.882	0.856	0.832	0.78	0.738	0.854	0.886	0.841	0.846	0.819	0.819
	310	0.725	0.684	0.73	0.7	0.627	0.65	0.718	0.661	0.676	0.682	0.612	0.675	0.77	0.741	0.711	0.694	0.645	0.6	0.718	0.75	0.706	0.712	0.692	0.684
	320	0.666	0.596	0.642	0.62	0.545	0.57	0.637	0.581	0.595	0.601	0.532	0.595	0.71	0.656	0.623	0.613	0.566	0.519	0.637	0.668	0.625	0.632	0.618	0.604
	330	0.667	0.557	0.606	0.585	0.511	0.536	0.602	0.547	0.561	0.566	0.5	0.56	0.711	0.619	0.584	0.576	0.532	0.485	0.603	0.632	0.59	0.598	0.587	0.57
	340	0.698	0.545	0.594	0.574	0.498	0.525	0.593	0.539	0.548	0.553	0.487	0.549	0.745	0.613	0.573	0.566	0.521	0.474	0.593	0.623	0.58	0.587	0.578	0.556
	350	0.746	0.529	0.577	0.56	0.485	0.511	0.579	0.525	0.534	0.54	0.475	0.535	0.791	0.597	0.556	0.551	0.507	0.46	0.578	0.608	0.565	0.573	0.565	0.542
	360	0.804	0.511	0.56	0.544	0.47	0.496	0.563	0.509	0.518	0.525	0.46	0.519	0.845	0.579	0.539	0.535	0.492	0.445	0.562	0.591	0.549	0.558	0.55	0.526
	370	0.855	0.492	0.541	0.525	0.453	0.479	0.545	0.492	0.499	0.508	0.442	0.501	0.89	0.56	0.519	0.516	0.474	0.426	0.542	0.572	0.53	0.54	0.531	0.508
	380	0.879	0.475	0.524	0.508	0.438	0.463	0.528	0.476	0.483	0.492	0.427	0.485	0.911	0.543	0.502	0.499	0.458	0.41	0.525	0.555	0.514	0.523	0.515	0.491
	390	0.875	0.466	0.515	0.5	0.43	0.455	0.52	0.468	0.474	0.484	0.419	0.477	0.906	0.534	0.493	0.491	0.45	0.402	0.517	0.546	0.505	0.515	0.506	0.482
	400	0.837	0.46	0.507	0.493	0.424	0.449	0.513	0.461	0.468	0.478	0.414	0.471	0.869	0.527	0.485	0.484	0.443	0.395	0.511	0.538	0.499	0.508	0.499	0.476
	410	0.768	0.456	0.502	0.489	0.42	0.446	0.509	0.456	0.464	0.475	0.411	0.468	0.804	0.523	0.481	0.481	0.441	0.392	0.508	0.534	0.495	0.505	0.495	0.473
	420	0.676	0.454	0.498	0.486	0.418	0.443	0.505	0.453	0.462	0.473	0.409	0.465	0.716	0.521	0.477	0.479	0.439	0.389	0.505	0.53	0.492	0.502	0.491	0.47
	430	0.594	0.452	0.495	0.483	0.416	0.441	0.502	0.45	0.459	0.472	0.408	0.463	0.636	0.519	0.474	0.477	0.437	0.386	0.504	0.527	0.49	0.499	0.488	0.468
	440	0.539	0.449	0.492	0.48	0.413	0.438	0.499	0.447	0.456	0.47	0.406	0.461	0.581	0.516	0.471	0.475	0.435	0.383	0.502	0.524	0.487	0.497	0.485	0.465
	450	0.497	0.447	0.487	0.477	0.411	0.436	0.495	0.444	0.453	0.468	0.405	0.458	0.538	0.513	0.467	0.473	0.433	0.38	0.5	0.52	0.484	0.494	0.481	0.462
	460	0.472	0.444	0.485	0.474	0.409	0.434	0.493	0.442	0.451	0.467	0.404	0.456	0.512	0.511	0.464	0.471	0.432	0.378	0.498	0.517	0.481	0.493	0.479	0.46
	470	0.452	0.442	0.482	0.472	0.408	0.432	0.49	0.44	0.449	0.465	0.403	0.454	0.49	0.509	0.462	0.47	0.431	0.377	0.496	0.516	0.479	0.491	0.477	0.458
	480	0.438	0.441	0.479	0.47	0.407	0.431	0.489	0.439	0.448	0.465	0.403	0.453	0.476	0.509	0.461	0.469	0.43	0.376	0.495	0.514	0.478	0.49	0.476	0.457
	490	0.429	0.439	0.478	0.468	0.405	0.429	0.487	0.437	0.445	0.464	0.402	0.451	0.465	0.507	0.458	0.468	0.428	0.373	0.494	0.511	0.475	0.489	0.474	0.455
	500	0.422	0.437	0.474	0.465	0.404	0.428	0.484	0.435	0.443	0.462	0.401	0.449	0.457	0.505	0.456	0.467	0.427	0.371	0.492	0.509	0.473	0.487	0.471	0.453
	510	0.419	0.435	0.472	0.463	0.403	0.426	0.483	0.434	0.441	0.461	0.4	0.448	0.453	0.503	0.454	0.465	0.426	0.37	0.491	0.507	0.471	0.485	0.469	0.451
	520	0.421	0.434	0.47	0.461	0.402	0.425	0.481	0.433	0.439	0.461	0.4	0.447	0.455	0.503	0.452	0.465	0.426	0.368	0.49	0.506	0.47	0.485	0.468	0.45
	530	0.424	0.432	0.468	0.46	0.401	0.424	0.48	0.431	0.438	0.46	0.399	0.445	0.458	0.501	0.45	0.463	0.424	0.367	0.489	0.504	0.469	0.483	0.466	0.449
	540	0.433	0.43	0.465	0.458	0.401	0.423	0.478	0.43	0.436	0.459	0.398	0.444	0.467	0.499	0.448	0.462	0.424	0.366	0.487	0.503	0.467	0.482	0.465	0.448
	550	0.446	0.428	0.463	0.455	0.4	0.421	0.476	0.429	0.434	0.458	0.397	0.443	0.48	0.498	0.446	0.461	0.422	0.364	0.486	0.501	0.466	0.481	0.463	0.446
	560	0.461	0.427	0.462	0.454	0.399	0.421	0.476	0.428	0.434	0.457	0.397	0.442	0.496	0.497	0.445	0.461	0.422	0.364	0.485	0.5	0.465	0.48	0.463	0.446
	570	0.484	0.426	0.459	0.452	0.398	0.419	0.474	0.427	0.432	0.456	0.396	0.441	0.52	0.495	0.443	0.459	0.42	0.363	0.484	0.498	0.464	0.479	0.461	0.445
	580	0.507	0.424	0.457	0.45	0.397	0.418	0.472	0.425	0.43	0.455	0.394	0.439	0.543	0.493	0.441	0.457	0.419	0.361	0.482	0.497	0.462	0.477	0.459	0.443
	590	0.538	0.422	0.455	0.449	0.397	0.417	0.471	0.425	0.429	0.454	0.394	0.438	0.575	0.492	0.44	0.456	0.418	0.36	0.481	0.495	0.461	0.477	0.458	0.443
	600	0.569	0.421	0.453	0.448	0.396	0.417	0.471	0.424	0.428	0.453	0.393	0.437	0.606	0.491	0.439	0.456	0.417	0.36	0.48	0.495	0.46	0.476	0.457	0.442
	610	0.599	0.42	0.451	0.446	0.395	0.415	0.469	0.423	0.426	0.452	0.392	0.436	0.636	0.489	0.437	0.454	0.416	0.358	0.478	0.493	0.459	0.474	0.455	0.441
	620	0.631	0.418	0.449	0.444	0.395	0.414	0.468	0.422	0.425	0.451	0.391	0.435	0.667	0.488	0.435	0.453	0.415	0.358	0.476	0.492	0.458	0.473	0.454	0.44
	630	0.664	0.416	0.446	0.442	0.394	0.413	0.466	0.42	0.423	0.449	0.39	0.434	0.699	0.486	0.433	0.451	0.413	0.356	0.474	0.49	0.456	0.472	0.452	0.439
	640	0.709	0.415	0.445	0.44	0.393	0.412	0.465	0.419	0.422	0.448	0.389	0.433	0.743	0.484	0.432	0.45	0.412	0.355	0.473	0.489	0.455	0.471	0.451	0.438
	650	0.748	0.413	0.443	0.439	0.393	0.411	0.464	0.419	0.421	0.447	0.388	0.432	0.781	0.483	0.43	0.448	0.411	0.355	0.471	0.488	0.454	0.47	0.449	0.437
	660	0.794	0.412	0.441	0.437	0.392	0.41	0.463	0.418	0.42	0.446	0.387	0.431	0.823	0.481	0.429	0.447	0.41	0.354	0.47	0.487	0.453	0.469	0.449	0.437
	670	0.825	0.411	0.44	0.436	0.392	0.409	0.462	0.418	0.419	0.445	0.386	0.43	0.852	0.48	0.428	0.446	0.409	0.353	0.469	0.486	0.452	0.469	0.448	0.436
	680	0.844	0.41	0.438	0.434	0.391	0.408	0.461	0.416	0.417	0.443	0.384	0.429	0.871	0.478	0.427	0.444	0.407	0.353	0.467	0.484	0.451	0.467	0.447	0.435
	690	0.845	0.408	0.436	0.432	0.39	0.407	0.46	0.415	0.416	0.442	0.383	0.428	0.874	0.477	0.425	0.443	0.406	0.352	0.465	0.483	0.45	0.466	0.445	0.434
	700	0.833	0.407	0.434	0.431	0.389	0.406	0.458	0.413	0.414	0.44	0.382	0.427	0.863	0.475	0.424	0.442	0.405	0.351	0.463	0.481	0.448	0.464	0.443	0.433
Read 3:Spectrum	300	0.893	0.846	0.885	0.83	0.776	0.815	0.857	0.831	0.833	0.795	0.724	0.801	0.952	0.905	0.863	0.825	0.776	0.726	0.887	0.911	0.88	0.864	0.855	0.814
	310	0.768	0.7	0.74	0.697	0.643	0.681	0.722	0.701	0.699	0.66	0.592	0.669	0.827	0.766	0.718	0.69	0.645	0.593	0.754	0.777	0.746	0.732	0.728	0.681
	320	0.716	0.611	0.654	0.618	0.563	0.602	0.643	0.625	0.62	0.58	0.514	0.591	0.775	0.684	0.631	0.61	0.568	0.515	0.675	0.696	0.666	0.654	0.655	0.602
	330	0.73	0.573	0.619	0.584	0.53	0.569	0.61	0.593	0.585	0.546	0.483	0.557	0.787	0.646	0.592	0.576	0.536	0.482	0.64	0.661	0.63	0.62	0.624	0.569
	340	0.773	0.562	0.607	0.572	0.518	0.556	0.599	0.585	0.573	0.535	0.472	0.546	0.831	0.639	0.582	0.566	0.527	0.472	0.632	0.653	0.619	0.609	0.617	0.556
	350	0.838	0.545	0.592	0.558	0.506	0.543	0.585	0.573	0.559	0.523	0.46	0.532	0.891	0.624	0.566	0.552	0.513	0.459	0.616	0.637	0.604	0.595	0.602	0.542
	360	0.912	0.528	0.577	0.543	0.492	0.528	0.57	0.559	0.543	0.508	0.446	0.517	0.958	0.607	0.549	0.537	0.499	0.444	0.599	0.621	0.588	0.58	0.588	0.526
	370	0.974	0.509	0.559	0.525	0.476	0.512	0.553	0.544	0.525	0.492	0.429	0.5	1.012	0.589	0.531	0.518	0.481	0.426	0.581	0.603	0.57	0.563	0.57	0.508
	380	1.002	0.492	0.543	0.509	0.461	0.497	0.537	0.529	0.508	0.476	0.414	0.484	1.035	0.572	0.515	0.502	0.465	0.411	0.564	0.586	0.553	0.548	0.554	0.492
	390	0.995	0.483	0.534	0.5	0.453	0.488	0.528	0.52	0.5	0.468	0.406	0.476	1.028	0.563	0.506	0.494	0.457	0.402	0.555	0.576	0.544	0.539	0.544	0.483
	400	0.948	0.477	0.526	0.494	0.447	0.482	0.522	0.513	0.493	0.463	0.401	0.47	0.984	0.557	0.499	0.488	0.452	0.397	0.549	0.569	0.537	0.532	0.537	0.477
	410	0.864	0.474	0.52	0.49	0.442	0.478	0.517	0.507	0.489	0.46	0.398	0.466	0.904	0.552	0.494	0.485	0.448	0.392	0.545	0.564	0.533	0.528	0.532	0.473
	420	0.752	0.471	0.515	0.487	0.438	0.474	0.513	0.501	0.487	0.458	0.396	0.464	0.8	0.55	0.49	0.482	0.446	0.39	0.543	0.56	0.53	0.525	0.527	0.47
	430	0.654	0.469	0.51	0.484	0.435	0.471	0.51	0.496	0.484	0.456	0.395	0.461	0.706	0.548	0.486	0.481	0.445	0.387	0.541	0.556	0.527	0.522	0.524	0.468
	440	0.587	0.467	0.506	0.481	0.432	0.469	0.506	0.492	0.481	0.454	0.393	0.459	0.642	0.545	0.483	0.479	0.443	0.384	0.538	0.553	0.524	0.519	0.52	0.466
	450	0.533	0.464	0.502	0.478	0.429	0.466	0.503	0.488	0.478	0.452	0.392	0.456	0.589	0.542	0.479	0.477	0.44	0.381	0.535	0.549	0.52	0.516	0.515	0.463
	460	0.5	0.461	0.499	0.476	0.428	0.464	0.501	0.486	0.476	0.451	0.391	0.454	0.557	0.539	0.476	0.475	0.439	0.379	0.533	0.546	0.518	0.514	0.513	0.461
	470	0.472	0.459	0.496	0.473	0.426	0.462	0.498	0.484	0.474	0.45	0.39	0.453	0.529	0.538	0.474	0.474	0.438	0.378	0.532	0.544	0.516	0.513	0.511	0.459
	480	0.452	0.458	0.494	0.471	0.425	0.461	0.497	0.482	0.472	0.45	0.39	0.452	0.509	0.537	0.473	0.473	0.438	0.377	0.531	0.543	0.515	0.512	0.51	0.457
	490	0.44	0.457	0.492	0.47	0.423	0.459	0.495	0.48	0.47	0.448	0.389	0.45	0.496	0.535	0.47	0.472	0.436	0.375	0.529	0.54	0.512	0.51	0.508	0.456
	500	0.429	0.454	0.489	0.467	0.422	0.457	0.493	0.478	0.468	0.447	0.388	0.448	0.485	0.534	0.468	0.47	0.435	0.373	0.527	0.538	0.51	0.509	0.505	0.454
	510	0.425	0.453	0.486	0.466	0.421	0.456	0.491	0.477	0.466	0.446	0.387	0.446	0.481	0.532	0.466	0.469	0.434	0.372	0.526	0.536	0.508	0.507	0.503	0.453
	520	0.428	0.452	0.485	0.465	0.42	0.455	0.49	0.476	0.465	0.446	0.387	0.445	0.484	0.532	0.465	0.469	0.434	0.371	0.525	0.536	0.507	0.507	0.502	0.452
	530	0.435	0.45	0.483	0.463	0.419	0.454	0.489	0.474	0.463	0.445	0.386	0.444	0.489	0.53	0.463	0.468	0.433	0.37	0.523	0.533	0.505	0.505	0.5	0.451
	540	0.448	0.448	0.481	0.461	0.418	0.453	0.488	0.473	0.461	0.444	0.386	0.443	0.502	0.529	0.462	0.467	0.432	0.369	0.522	0.532	0.503	0.505	0.498	0.45
	550	0.468	0.447	0.479	0.46	0.418	0.452	0.486	0.472	0.46	0.443	0.385	0.442	0.521	0.527	0.46	0.466	0.431	0.367	0.52	0.531	0.502	0.503	0.496	0.449
	560	0.49	0.446	0.478	0.459	0.417	0.451	0.486	0.472	0.459	0.443	0.384	0.441	0.543	0.527	0.459	0.466	0.431	0.367	0.52	0.53	0.501	0.503	0.496	0.448
	570	0.523	0.444	0.476	0.457	0.417	0.45	0.484	0.47	0.457	0.442	0.384	0.44	0.576	0.525	0.457	0.464	0.43	0.366	0.518	0.528	0.499	0.502	0.495	0.447
	580	0.556	0.443	0.474	0.456	0.416	0.449	0.483	0.47	0.456	0.441	0.383	0.439	0.607	0.524	0.456	0.463	0.428	0.365	0.516	0.526	0.498	0.501	0.492	0.446
	590	0.598	0.442	0.473	0.455	0.416	0.448	0.482	0.469	0.454	0.44	0.382	0.438	0.649	0.522	0.455	0.462	0.428	0.364	0.514	0.525	0.497	0.5	0.492	0.446
	600	0.64	0.441	0.472	0.454	0.416	0.447	0.482	0.47	0.454	0.44	0.382	0.438	0.688	0.523	0.455	0.462	0.428	0.364	0.514	0.525	0.496	0.5	0.491	0.445
	610	0.68	0.439	0.471	0.452	0.415	0.447	0.481	0.469	0.452	0.439	0.381	0.437	0.726	0.52	0.453	0.461	0.426	0.363	0.512	0.523	0.494	0.498	0.489	0.445
	620	0.72	0.438	0.469	0.451	0.415	0.446	0.48	0.469	0.451	0.438	0.381	0.436	0.765	0.519	0.452	0.46	0.425	0.362	0.51	0.522	0.493	0.498	0.488	0.444
	630	0.761	0.436	0.468	0.45	0.415	0.445	0.479	0.468	0.449	0.437	0.38	0.435	0.803	0.517	0.45	0.458	0.424	0.361	0.508	0.521	0.492	0.496	0.486	0.443
	640	0.816	0.435	0.467	0.448	0.415	0.444	0.478	0.469	0.448	0.436	0.379	0.434	0.854	0.516	0.45	0.457	0.423	0.361	0.507	0.52	0.491	0.496	0.485	0.443
	650	0.864	0.434	0.466	0.447	0.415	0.444	0.478	0.469	0.447	0.436	0.379	0.434	0.898	0.515	0.449	0.456	0.422	0.36	0.505	0.519	0.49	0.495	0.485	0.442
	660	0.917	0.433	0.466	0.447	0.415	0.444	0.478	0.47	0.446	0.435	0.378	0.433	0.947	0.514	0.449	0.455	0.421	0.36	0.504	0.519	0.489	0.495	0.485	0.442
	670	0.952	0.432	0.466	0.446	0.416	0.444	0.478	0.471	0.445	0.435	0.378	0.433	0.979	0.513	0.448	0.454	0.421	0.36	0.503	0.518	0.488	0.495	0.484	0.441
	680	0.974	0.431	0.464	0.445	0.415	0.443	0.477	0.471	0.444	0.433	0.377	0.432	1	0.512	0.447	0.453	0.42	0.359	0.501	0.517	0.487	0.493	0.482	0.441
	690	0.977	0.429	0.462	0.443	0.415	0.442	0.476	0.469	0.442	0.432	0.375	0.431	1.002	0.51	0.446	0.452	0.419	0.359	0.5	0.515	0.485	0.492	0.481	0.44
	700	0.964	0.429	0.46	0.442	0.413	0.44	0.475	0.468	0.441	0.431	0.374	0.43	0.991	0.509	0.444	0.451	0.418	0.357	0.498	0.513	0.484	0.49	0.479	0.439
Read 4:Spectrum	300	0.923	0.827	0.894	0.834	0.78	0.817	0.861	0.833	0.846	0.789	0.706	0.809	0.965	0.911	0.858	0.842	0.783	0.742	0.887	0.916	0.885	0.856	0.879	0.831
	310	0.802	0.682	0.749	0.703	0.652	0.685	0.729	0.708	0.712	0.656	0.574	0.677	0.844	0.772	0.714	0.708	0.654	0.61	0.755	0.783	0.752	0.726	0.753	0.699
	320	0.756	0.595	0.663	0.625	0.577	0.607	0.651	0.635	0.633	0.579	0.498	0.601	0.795	0.69	0.627	0.63	0.579	0.532	0.677	0.703	0.672	0.649	0.679	0.62
	330	0.776	0.557	0.628	0.592	0.547	0.574	0.618	0.607	0.598	0.546	0.468	0.568	0.813	0.653	0.589	0.596	0.547	0.499	0.644	0.668	0.637	0.616	0.648	0.587
	340	0.826	0.548	0.618	0.581	0.537	0.562	0.609	0.601	0.587	0.536	0.457	0.557	0.863	0.646	0.578	0.586	0.538	0.49	0.636	0.66	0.628	0.608	0.639	0.574
	350	0.899	0.533	0.604	0.567	0.526	0.549	0.596	0.592	0.572	0.524	0.446	0.543	0.929	0.632	0.563	0.573	0.525	0.476	0.621	0.645	0.613	0.594	0.626	0.56
	360	0.979	0.517	0.59	0.552	0.515	0.535	0.582	0.582	0.557	0.511	0.432	0.529	1.001	0.616	0.548	0.558	0.511	0.461	0.605	0.629	0.598	0.58	0.611	0.545
	370	1.045	0.5	0.574	0.535	0.502	0.52	0.565	0.571	0.538	0.495	0.416	0.512	1.057	0.598	0.531	0.54	0.495	0.444	0.587	0.612	0.58	0.564	0.594	0.527
	380	1.073	0.483	0.559	0.519	0.488	0.505	0.549	0.558	0.522	0.48	0.401	0.496	1.081	0.581	0.515	0.524	0.479	0.428	0.57	0.595	0.563	0.548	0.577	0.511
	390	1.065	0.475	0.55	0.51	0.481	0.497	0.541	0.55	0.513	0.472	0.394	0.489	1.073	0.573	0.507	0.516	0.471	0.421	0.562	0.586	0.555	0.54	0.569	0.502
	400	1.013	0.469	0.542	0.504	0.474	0.491	0.534	0.541	0.507	0.466	0.389	0.483	1.025	0.566	0.499	0.511	0.466	0.414	0.556	0.578	0.548	0.534	0.561	0.497
	410	0.922	0.466	0.534	0.499	0.467	0.486	0.529	0.532	0.503	0.463	0.386	0.479	0.941	0.562	0.494	0.507	0.462	0.409	0.552	0.573	0.543	0.529	0.555	0.492
	420	0.801	0.463	0.527	0.495	0.46	0.481	0.525	0.522	0.5	0.459	0.383	0.476	0.828	0.559	0.489	0.505	0.459	0.406	0.549	0.569	0.54	0.525	0.55	0.489
	430	0.694	0.46	0.521	0.491	0.454	0.478	0.52	0.513	0.497	0.457	0.381	0.473	0.728	0.556	0.485	0.503	0.457	0.403	0.546	0.565	0.536	0.522	0.545	0.486
	440	0.622	0.458	0.516	0.488	0.449	0.475	0.517	0.506	0.494	0.455	0.379	0.47	0.661	0.553	0.481	0.5	0.455	0.4	0.543	0.561	0.533	0.519	0.541	0.484
	450	0.564	0.455	0.511	0.485	0.445	0.472	0.513	0.5	0.491	0.453	0.378	0.467	0.604	0.549	0.476	0.498	0.452	0.397	0.54	0.558	0.53	0.515	0.537	0.481
	460	0.527	0.453	0.507	0.482	0.442	0.47	0.51	0.497	0.489	0.451	0.376	0.465	0.569	0.547	0.473	0.496	0.451	0.395	0.538	0.555	0.527	0.513	0.534	0.479
	470	0.495	0.451	0.504	0.48	0.44	0.468	0.508	0.494	0.486	0.45	0.376	0.463	0.539	0.546	0.472	0.495	0.45	0.393	0.537	0.553	0.525	0.512	0.532	0.477
	480	0.472	0.45	0.501	0.478	0.438	0.467	0.506	0.492	0.485	0.449	0.376	0.462	0.517	0.545	0.47	0.494	0.45	0.393	0.536	0.552	0.524	0.512	0.53	0.475
	490	0.457	0.449	0.499	0.476	0.437	0.466	0.504	0.489	0.483	0.448	0.375	0.46	0.502	0.543	0.467	0.493	0.448	0.39	0.534	0.549	0.521	0.509	0.527	0.474
	500	0.445	0.447	0.496	0.474	0.435	0.464	0.502	0.487	0.48	0.447	0.374	0.458	0.489	0.541	0.465	0.492	0.447	0.388	0.532	0.547	0.519	0.508	0.525	0.472
	510	0.441	0.445	0.494	0.472	0.434	0.463	0.501	0.486	0.479	0.446	0.373	0.457	0.485	0.54	0.463	0.491	0.446	0.387	0.531	0.545	0.517	0.507	0.523	0.47
	520	0.443	0.445	0.492	0.471	0.433	0.461	0.5	0.485	0.477	0.446	0.373	0.456	0.487	0.539	0.462	0.49	0.446	0.386	0.53	0.544	0.516	0.506	0.522	0.469
	530	0.451	0.443	0.49	0.469	0.432	0.46	0.498	0.484	0.476	0.445	0.372	0.455	0.494	0.538	0.46	0.489	0.445	0.385	0.528	0.542	0.514	0.504	0.52	0.468
	540	0.466	0.442	0.488	0.468	0.432	0.46	0.498	0.484	0.474	0.445	0.372	0.454	0.509	0.537	0.459	0.489	0.445	0.384	0.527	0.541	0.513	0.504	0.519	0.468
	550	0.489	0.441	0.486	0.466	0.431	0.458	0.496	0.483	0.472	0.444	0.371	0.453	0.53	0.535	0.458	0.487	0.443	0.382	0.525	0.54	0.511	0.502	0.517	0.466
	560	0.515	0.44	0.486	0.466	0.432	0.458	0.496	0.484	0.472	0.444	0.371	0.452	0.555	0.535	0.457	0.487	0.444	0.382	0.525	0.539	0.51	0.502	0.516	0.466
	570	0.553	0.439	0.484	0.464	0.432	0.457	0.495	0.484	0.47	0.443	0.371	0.452	0.592	0.534	0.456	0.486	0.443	0.381	0.523	0.537	0.508	0.501	0.515	0.465
	580	0.591	0.438	0.483	0.463	0.432	0.456	0.494	0.484	0.469	0.442	0.37	0.451	0.627	0.532	0.455	0.485	0.442	0.38	0.521	0.536	0.507	0.5	0.513	0.464
	590	0.64	0.437	0.483	0.462	0.433	0.456	0.494	0.486	0.468	0.442	0.37	0.45	0.674	0.532	0.454	0.485	0.442	0.38	0.52	0.536	0.506	0.5	0.513	0.464
	600	0.685	0.437	0.483	0.462	0.434	0.456	0.494	0.488	0.467	0.442	0.371	0.45	0.717	0.532	0.454	0.485	0.442	0.38	0.52	0.535	0.506	0.5	0.512	0.463
	610	0.73	0.436	0.482	0.461	0.435	0.455	0.493	0.489	0.465	0.441	0.37	0.449	0.758	0.53	0.453	0.483	0.44	0.379	0.518	0.534	0.504	0.499	0.511	0.463
	620	0.774	0.435	0.481	0.46	0.436	0.455	0.493	0.491	0.464	0.441	0.37	0.449	0.799	0.529	0.453	0.483	0.44	0.378	0.517	0.533	0.503	0.499	0.51	0.462
	630	0.819	0.434	0.481	0.459	0.437	0.454	0.492	0.492	0.463	0.44	0.369	0.448	0.84	0.527	0.452	0.481	0.439	0.378	0.515	0.532	0.502	0.498	0.509	0.461
	640	0.878	0.433	0.481	0.458	0.439	0.454	0.492	0.495	0.462	0.44	0.369	0.448	0.894	0.527	0.452	0.48	0.439	0.377	0.514	0.531	0.501	0.498	0.509	0.461
	650	0.928	0.432	0.481	0.458	0.44	0.454	0.492	0.498	0.461	0.44	0.369	0.448	0.94	0.526	0.452	0.48	0.438	0.377	0.513	0.531	0.501	0.497	0.508	0.461
	660	0.983	0.432	0.482	0.457	0.443	0.455	0.492	0.501	0.46	0.44	0.369	0.448	0.99	0.525	0.452	0.479	0.438	0.378	0.512	0.53	0.5	0.497	0.508	0.461
	670	1.019	0.432	0.482	0.457	0.444	0.455	0.493	0.504	0.459	0.44	0.369	0.448	1.024	0.525	0.452	0.479	0.438	0.378	0.512	0.53	0.5	0.497	0.508	0.46
	680	1.043	0.431	0.482	0.456	0.445	0.455	0.492	0.505	0.458	0.439	0.369	0.448	1.045	0.524	0.451	0.478	0.437	0.377	0.51	0.529	0.499	0.496	0.507	0.46
	690	1.045	0.43	0.48	0.455	0.445	0.454	0.491	0.505	0.456	0.439	0.368	0.447	1.047	0.523	0.45	0.477	0.436	0.377	0.509	0.527	0.497	0.495	0.506	0.459
	700	1.032	0.429	0.478	0.454	0.444	0.452	0.49	0.503	0.455	0.437	0.367	0.446	1.036	0.522	0.449	0.476	0.435	0.375	0.507	0.525	0.496	0.494	0.503	0.458
Read 5:Spectrum	300	0.94	0.811	0.885	0.826	0.786	0.813	0.868	0.839	0.841	0.781	0.69	0.818	0.975	0.907	0.855	0.851	0.8	0.751	0.882	0.915	0.871	0.869	0.881	0.837
	310	0.82	0.666	0.742	0.697	0.662	0.682	0.738	0.715	0.708	0.651	0.561	0.689	0.855	0.769	0.711	0.718	0.672	0.619	0.753	0.78	0.739	0.739	0.755	0.705
	320	0.775	0.58	0.657	0.621	0.592	0.606	0.662	0.645	0.629	0.576	0.487	0.613	0.809	0.689	0.625	0.64	0.598	0.542	0.676	0.7	0.659	0.663	0.683	0.626
	330	0.8	0.542	0.623	0.588	0.564	0.575	0.63	0.62	0.595	0.545	0.457	0.581	0.831	0.652	0.587	0.607	0.567	0.509	0.643	0.666	0.625	0.631	0.653	0.594
	340	0.853	0.533	0.614	0.578	0.556	0.563	0.621	0.616	0.584	0.535	0.447	0.571	0.883	0.648	0.578	0.598	0.559	0.5	0.637	0.658	0.616	0.622	0.643	0.582
	350	0.93	0.519	0.602	0.565	0.548	0.552	0.609	0.611	0.57	0.525	0.436	0.558	0.952	0.633	0.565	0.585	0.547	0.487	0.622	0.644	0.602	0.61	0.63	0.568
	360	1.013	0.504	0.59	0.551	0.541	0.539	0.595	0.605	0.554	0.512	0.423	0.544	1.026	0.618	0.55	0.57	0.533	0.473	0.607	0.628	0.587	0.596	0.616	0.553
	370	1.081	0.488	0.576	0.535	0.53	0.525	0.579	0.595	0.537	0.498	0.409	0.528	1.085	0.601	0.535	0.553	0.518	0.457	0.59	0.611	0.571	0.58	0.6	0.536
	380	1.11	0.472	0.561	0.52	0.517	0.51	0.564	0.584	0.521	0.483	0.394	0.513	1.108	0.584	0.518	0.537	0.502	0.442	0.574	0.595	0.554	0.565	0.584	0.52
	390	1.101	0.464	0.553	0.511	0.51	0.503	0.556	0.576	0.512	0.475	0.387	0.505	1.099	0.576	0.51	0.529	0.495	0.434	0.566	0.586	0.546	0.557	0.575	0.512
	400	1.047	0.458	0.544	0.505	0.501	0.496	0.548	0.566	0.506	0.47	0.381	0.499	1.05	0.569	0.502	0.523	0.488	0.427	0.559	0.578	0.539	0.55	0.568	0.505
	410	0.952	0.454	0.535	0.499	0.492	0.491	0.543	0.554	0.502	0.466	0.378	0.494	0.963	0.564	0.496	0.52	0.484	0.422	0.555	0.573	0.535	0.545	0.561	0.501
	420	0.825	0.451	0.527	0.494	0.481	0.485	0.537	0.54	0.499	0.462	0.375	0.49	0.846	0.56	0.491	0.517	0.48	0.418	0.551	0.568	0.531	0.541	0.555	0.497
	430	0.714	0.448	0.519	0.489	0.472	0.481	0.532	0.527	0.497	0.459	0.373	0.487	0.743	0.556	0.485	0.514	0.477	0.415	0.547	0.564	0.527	0.537	0.55	0.494
	440	0.639	0.445	0.513	0.486	0.465	0.478	0.527	0.518	0.494	0.456	0.371	0.484	0.673	0.552	0.48	0.512	0.475	0.411	0.544	0.56	0.524	0.534	0.545	0.492
	450	0.578	0.442	0.508	0.482	0.459	0.474	0.522	0.51	0.491	0.454	0.369	0.48	0.615	0.548	0.476	0.509	0.472	0.408	0.541	0.557	0.521	0.531	0.541	0.489
	460	0.539	0.439	0.504	0.479	0.455	0.472	0.519	0.505	0.489	0.452	0.368	0.478	0.579	0.546	0.472	0.507	0.47	0.406	0.539	0.554	0.518	0.529	0.538	0.487
	470	0.506	0.438	0.5	0.477	0.451	0.47	0.517	0.501	0.487	0.451	0.367	0.476	0.547	0.544	0.47	0.506	0.469	0.404	0.537	0.553	0.517	0.527	0.536	0.485
	480	0.481	0.437	0.498	0.475	0.449	0.469	0.515	0.498	0.485	0.451	0.367	0.475	0.525	0.544	0.469	0.506	0.469	0.404	0.537	0.551	0.516	0.526	0.534	0.484
	490	0.466	0.436	0.495	0.473	0.447	0.467	0.513	0.495	0.483	0.449	0.366	0.473	0.508	0.542	0.466	0.504	0.467	0.401	0.535	0.549	0.513	0.525	0.532	0.482
	500	0.453	0.434	0.492	0.471	0.445	0.466	0.511	0.492	0.481	0.449	0.365	0.471	0.495	0.54	0.464	0.503	0.466	0.4	0.533	0.547	0.511	0.523	0.529	0.48
	510	0.448	0.433	0.49	0.47	0.444	0.465	0.509	0.49	0.479	0.448	0.365	0.47	0.49	0.538	0.462	0.502	0.465	0.398	0.531	0.545	0.509	0.522	0.528	0.479
	520	0.451	0.432	0.488	0.468	0.443	0.464	0.508	0.49	0.478	0.447	0.364	0.469	0.493	0.538	0.461	0.502	0.465	0.398	0.53	0.544	0.508	0.521	0.526	0.478
	530	0.459	0.431	0.487	0.467	0.442	0.463	0.507	0.489	0.476	0.447	0.364	0.468	0.5	0.537	0.459	0.5	0.464	0.396	0.529	0.542	0.506	0.52	0.524	0.477
	540	0.476	0.43	0.485	0.466	0.443	0.462	0.506	0.489	0.475	0.447	0.364	0.467	0.515	0.536	0.459	0.5	0.464	0.396	0.528	0.541	0.505	0.519	0.524	0.476
	550	0.5	0.429	0.484	0.464	0.443	0.461	0.505	0.49	0.473	0.446	0.363	0.466	0.538	0.534	0.457	0.499	0.463	0.394	0.526	0.54	0.504	0.518	0.522	0.475
	560	0.529	0.428	0.483	0.464	0.444	0.461	0.505	0.491	0.473	0.446	0.363	0.466	0.565	0.535	0.457	0.499	0.463	0.394	0.526	0.538	0.503	0.518	0.521	0.475
	570	0.57	0.428	0.483	0.463	0.445	0.46	0.504	0.493	0.471	0.446	0.363	0.465	0.604	0.533	0.456	0.498	0.463	0.393	0.524	0.537	0.502	0.517	0.52	0.474
	580	0.61	0.427	0.483	0.462	0.447	0.46	0.503	0.495	0.47	0.446	0.363	0.465	0.641	0.532	0.456	0.497	0.462	0.392	0.523	0.537	0.501	0.516	0.519	0.473
	590	0.662	0.427	0.483	0.462	0.45	0.46	0.503	0.499	0.469	0.446	0.363	0.465	0.69	0.532	0.456	0.497	0.462	0.392	0.522	0.536	0.5	0.516	0.518	0.473
	600	0.71	0.427	0.484	0.462	0.452	0.46	0.504	0.502	0.469	0.447	0.363	0.465	0.735	0.533	0.456	0.497	0.462	0.393	0.522	0.536	0.5	0.516	0.518	0.473
	610	0.757	0.426	0.484	0.461	0.455	0.46	0.504	0.505	0.467	0.446	0.363	0.465	0.778	0.531	0.456	0.496	0.461	0.391	0.521	0.534	0.498	0.515	0.517	0.472
	620	0.803	0.426	0.484	0.46	0.457	0.46	0.504	0.508	0.466	0.446	0.363	0.464	0.82	0.531	0.456	0.495	0.461	0.391	0.52	0.534	0.498	0.515	0.517	0.472
	630	0.85	0.425	0.485	0.46	0.459	0.46	0.504	0.512	0.465	0.446	0.363	0.464	0.863	0.53	0.455	0.494	0.46	0.391	0.519	0.533	0.497	0.514	0.516	0.471
	640	0.911	0.425	0.486	0.46	0.463	0.461	0.504	0.517	0.464	0.447	0.363	0.464	0.918	0.529	0.456	0.493	0.46	0.391	0.518	0.533	0.497	0.514	0.516	0.471
	650	0.963	0.425	0.487	0.46	0.467	0.461	0.505	0.522	0.463	0.447	0.364	0.465	0.965	0.529	0.456	0.493	0.461	0.392	0.518	0.532	0.497	0.514	0.516	0.471
	660	1.02	0.425	0.489	0.461	0.471	0.462	0.506	0.528	0.463	0.448	0.364	0.465	1.017	0.529	0.457	0.493	0.461	0.392	0.518	0.532	0.496	0.514	0.517	0.471
	670	1.057	0.426	0.49	0.461	0.474	0.463	0.506	0.532	0.462	0.448	0.364	0.465	1.05	0.529	0.458	0.492	0.461	0.393	0.517	0.532	0.496	0.514	0.517	0.471
	680	1.081	0.425	0.49	0.461	0.476	0.463	0.506	0.534	0.461	0.448	0.364	0.465	1.072	0.528	0.458	0.491	0.46	0.392	0.517	0.531	0.495	0.514	0.516	0.471
	690	1.083	0.425	0.488	0.459	0.476	0.462	0.505	0.534	0.459	0.447	0.363	0.464	1.074	0.527	0.457	0.49	0.46	0.392	0.515	0.53	0.494	0.513	0.514	0.47
	700	1.069	0.424	0.486	0.458	0.475	0.461	0.504	0.532	0.458	0.446	0.362	0.464	1.062	0.526	0.456	0.489	0.458	0.39	0.514	0.528	0.493	0.511	0.512	0.469

## Sheet: Fig-1e-2uM-Rep2
	Wavelength	Cu2+	Zn2+	Co2+	Ni2+	Mn2+	Fe2+	Fe3+	Pb2+	Hg2+	Cd2+	Al3+	Blank	Cu2+	Zn2+	Co2+	Ni2+	Mn2+	Fe2+	Fe3+	Pb2+	Hg2+	Cd2+	Al3+	Blank
Read 1:Spectrum	300	0.857	0.806	0.826	0.799	0.974	0.77	0.786	0.808	0.775	0.759	0.764	0.861	0.811	0.863	0.817	0.874	0.855	1.022	0.829	0.827	0.798	0.777	0.789	0.804
	310	0.728	0.68	0.699	0.672	0.856	0.639	0.664	0.685	0.653	0.638	0.637	0.739	0.683	0.733	0.69	0.747	0.73	0.902	0.704	0.701	0.67	0.65	0.657	0.675
	320	0.636	0.588	0.606	0.581	0.768	0.544	0.577	0.597	0.567	0.551	0.546	0.652	0.597	0.639	0.6	0.655	0.641	0.811	0.614	0.611	0.578	0.56	0.562	0.582
	330	0.61	0.559	0.575	0.551	0.729	0.514	0.549	0.568	0.539	0.524	0.518	0.623	0.579	0.607	0.569	0.623	0.612	0.767	0.584	0.582	0.548	0.531	0.531	0.552
	340	0.602	0.542	0.556	0.534	0.699	0.496	0.532	0.553	0.523	0.509	0.501	0.607	0.583	0.587	0.552	0.603	0.596	0.734	0.568	0.565	0.531	0.514	0.513	0.535
	350	0.603	0.528	0.542	0.521	0.676	0.483	0.518	0.54	0.512	0.498	0.488	0.595	0.597	0.572	0.538	0.587	0.583	0.709	0.554	0.552	0.517	0.502	0.5	0.521
	360	0.608	0.509	0.525	0.505	0.651	0.466	0.501	0.523	0.497	0.482	0.472	0.579	0.621	0.555	0.521	0.568	0.567	0.683	0.538	0.536	0.501	0.486	0.484	0.505
	370	0.613	0.488	0.505	0.485	0.622	0.445	0.48	0.503	0.478	0.463	0.453	0.558	0.645	0.535	0.501	0.545	0.545	0.654	0.519	0.516	0.481	0.467	0.464	0.486
	380	0.615	0.472	0.49	0.47	0.601	0.43	0.465	0.488	0.464	0.449	0.439	0.544	0.656	0.521	0.487	0.529	0.53	0.633	0.505	0.502	0.467	0.454	0.45	0.472
	390	0.61	0.459	0.478	0.458	0.582	0.418	0.453	0.476	0.453	0.438	0.428	0.531	0.653	0.509	0.475	0.515	0.516	0.614	0.492	0.491	0.455	0.444	0.438	0.461
	400	0.597	0.452	0.473	0.452	0.57	0.412	0.447	0.47	0.448	0.433	0.423	0.525	0.635	0.504	0.469	0.508	0.51	0.602	0.487	0.486	0.45	0.439	0.433	0.455
	410	0.569	0.447	0.468	0.448	0.561	0.408	0.442	0.466	0.445	0.429	0.42	0.52	0.593	0.501	0.466	0.502	0.505	0.592	0.483	0.482	0.447	0.436	0.43	0.452
	420	0.533	0.443	0.465	0.445	0.552	0.406	0.439	0.463	0.443	0.426	0.418	0.516	0.533	0.498	0.462	0.497	0.5	0.582	0.479	0.479	0.445	0.434	0.426	0.45
	430	0.511	0.439	0.462	0.442	0.545	0.403	0.436	0.46	0.441	0.424	0.416	0.513	0.489	0.496	0.46	0.493	0.496	0.574	0.477	0.477	0.443	0.433	0.425	0.447
	440	0.494	0.435	0.458	0.438	0.537	0.401	0.432	0.457	0.439	0.421	0.414	0.509	0.456	0.493	0.457	0.488	0.492	0.566	0.473	0.474	0.441	0.431	0.423	0.445
	450	0.485	0.432	0.455	0.435	0.53	0.399	0.429	0.453	0.437	0.419	0.412	0.506	0.438	0.49	0.454	0.484	0.489	0.559	0.47	0.471	0.44	0.429	0.421	0.443
	460	0.478	0.429	0.453	0.433	0.523	0.398	0.427	0.451	0.435	0.416	0.411	0.503	0.426	0.488	0.451	0.481	0.485	0.552	0.468	0.469	0.438	0.427	0.42	0.442
	470	0.473	0.427	0.45	0.43	0.517	0.396	0.424	0.448	0.432	0.414	0.409	0.5	0.417	0.485	0.449	0.477	0.481	0.545	0.465	0.467	0.436	0.426	0.418	0.441
	480	0.468	0.424	0.448	0.427	0.51	0.394	0.422	0.446	0.43	0.412	0.407	0.496	0.41	0.482	0.446	0.474	0.477	0.538	0.463	0.464	0.434	0.423	0.416	0.439
	490	0.464	0.42	0.444	0.424	0.504	0.392	0.419	0.442	0.427	0.409	0.406	0.494	0.405	0.48	0.443	0.47	0.474	0.532	0.46	0.462	0.433	0.422	0.416	0.437
	500	0.461	0.418	0.441	0.421	0.499	0.391	0.417	0.44	0.425	0.407	0.404	0.491	0.402	0.477	0.441	0.467	0.471	0.526	0.457	0.459	0.431	0.42	0.414	0.436
	510	0.457	0.415	0.438	0.418	0.492	0.389	0.414	0.437	0.423	0.404	0.402	0.487	0.399	0.474	0.438	0.463	0.467	0.519	0.454	0.456	0.428	0.418	0.412	0.435
	520	0.456	0.412	0.435	0.416	0.487	0.388	0.411	0.434	0.42	0.402	0.4	0.485	0.398	0.471	0.435	0.46	0.464	0.513	0.452	0.454	0.427	0.416	0.411	0.433
	530	0.454	0.409	0.431	0.413	0.481	0.386	0.408	0.432	0.418	0.399	0.398	0.482	0.399	0.469	0.432	0.457	0.46	0.507	0.449	0.451	0.425	0.414	0.41	0.432
	540	0.453	0.407	0.429	0.411	0.476	0.385	0.406	0.429	0.416	0.397	0.397	0.479	0.401	0.466	0.43	0.454	0.457	0.502	0.446	0.449	0.423	0.412	0.408	0.43
	550	0.452	0.404	0.426	0.408	0.471	0.383	0.404	0.427	0.414	0.395	0.395	0.476	0.404	0.463	0.427	0.451	0.454	0.497	0.444	0.447	0.421	0.41	0.407	0.429
	560	0.453	0.401	0.423	0.405	0.465	0.382	0.401	0.424	0.411	0.392	0.393	0.473	0.411	0.46	0.424	0.447	0.451	0.49	0.441	0.444	0.419	0.408	0.406	0.428
	570	0.455	0.399	0.421	0.403	0.461	0.38	0.399	0.422	0.409	0.39	0.391	0.47	0.418	0.458	0.422	0.444	0.448	0.486	0.439	0.442	0.417	0.406	0.405	0.427
	580	0.458	0.396	0.418	0.4	0.455	0.379	0.396	0.42	0.407	0.388	0.39	0.468	0.428	0.455	0.419	0.441	0.445	0.48	0.436	0.439	0.415	0.404	0.403	0.425
	590	0.462	0.394	0.415	0.398	0.451	0.377	0.394	0.417	0.405	0.386	0.388	0.465	0.441	0.452	0.417	0.438	0.442	0.475	0.434	0.437	0.413	0.402	0.402	0.424
	600	0.467	0.392	0.413	0.395	0.446	0.375	0.391	0.415	0.402	0.384	0.386	0.463	0.455	0.45	0.414	0.435	0.439	0.47	0.431	0.435	0.411	0.4	0.4	0.423
	610	0.473	0.389	0.41	0.392	0.441	0.374	0.389	0.413	0.4	0.382	0.384	0.46	0.469	0.447	0.412	0.432	0.436	0.465	0.429	0.432	0.409	0.398	0.399	0.422
	620	0.479	0.387	0.407	0.39	0.436	0.372	0.387	0.411	0.398	0.379	0.382	0.458	0.484	0.444	0.41	0.429	0.433	0.461	0.426	0.43	0.408	0.396	0.398	0.42
	630	0.488	0.385	0.405	0.388	0.431	0.371	0.384	0.408	0.395	0.377	0.381	0.455	0.503	0.441	0.407	0.427	0.43	0.456	0.424	0.428	0.406	0.394	0.397	0.419
	640	0.498	0.383	0.402	0.386	0.427	0.369	0.382	0.406	0.393	0.375	0.379	0.453	0.523	0.439	0.405	0.424	0.428	0.452	0.422	0.426	0.404	0.392	0.395	0.418
	650	0.512	0.381	0.399	0.383	0.422	0.367	0.38	0.404	0.391	0.373	0.377	0.45	0.55	0.436	0.402	0.421	0.425	0.447	0.419	0.423	0.402	0.39	0.394	0.416
	660	0.524	0.379	0.397	0.381	0.418	0.366	0.377	0.402	0.389	0.371	0.376	0.448	0.573	0.433	0.4	0.419	0.422	0.443	0.418	0.421	0.4	0.389	0.392	0.415
	670	0.535	0.376	0.394	0.378	0.413	0.364	0.375	0.399	0.386	0.369	0.374	0.446	0.593	0.43	0.398	0.416	0.419	0.438	0.415	0.419	0.398	0.386	0.391	0.414
	680	0.539	0.374	0.392	0.376	0.409	0.362	0.373	0.397	0.384	0.367	0.372	0.443	0.604	0.428	0.395	0.413	0.417	0.434	0.413	0.417	0.396	0.385	0.389	0.412
	690	0.535	0.372	0.389	0.373	0.405	0.361	0.37	0.395	0.382	0.364	0.37	0.441	0.603	0.426	0.393	0.411	0.414	0.429	0.411	0.415	0.394	0.383	0.388	0.411
	700	0.525	0.37	0.386	0.371	0.401	0.359	0.368	0.393	0.379	0.362	0.368	0.438	0.592	0.423	0.391	0.407	0.411	0.424	0.408	0.412	0.392	0.38	0.386	0.409
Read 2:Spectrum	300	0.811	0.768	0.874	0.81	0.964	0.765	0.738	0.792	0.835	0.831	0.759	0.84	0.842	0.848	0.788	0.795	0.86	0.92	0.815	0.812	0.788	0.762	0.788	0.834
	310	0.696	0.644	0.745	0.684	0.846	0.634	0.617	0.668	0.712	0.709	0.633	0.717	0.724	0.719	0.664	0.67	0.737	0.801	0.691	0.688	0.658	0.635	0.654	0.704
	320	0.622	0.554	0.651	0.594	0.759	0.538	0.531	0.58	0.624	0.621	0.543	0.63	0.652	0.625	0.574	0.579	0.649	0.711	0.603	0.598	0.565	0.544	0.557	0.611
	330	0.613	0.525	0.619	0.564	0.722	0.507	0.503	0.551	0.595	0.592	0.514	0.602	0.648	0.594	0.545	0.549	0.62	0.672	0.573	0.568	0.535	0.515	0.526	0.58
	340	0.629	0.508	0.601	0.548	0.694	0.49	0.487	0.535	0.578	0.576	0.497	0.586	0.672	0.575	0.528	0.53	0.604	0.644	0.558	0.551	0.518	0.498	0.508	0.562
	350	0.654	0.494	0.587	0.535	0.672	0.477	0.475	0.522	0.566	0.564	0.485	0.574	0.707	0.562	0.516	0.516	0.591	0.624	0.545	0.538	0.505	0.485	0.496	0.548
	360	0.69	0.477	0.572	0.519	0.649	0.461	0.458	0.506	0.55	0.548	0.47	0.558	0.755	0.545	0.501	0.499	0.575	0.601	0.529	0.522	0.489	0.47	0.481	0.533
	370	0.724	0.457	0.554	0.5	0.622	0.442	0.439	0.486	0.531	0.528	0.452	0.539	0.801	0.526	0.483	0.479	0.555	0.575	0.511	0.502	0.47	0.451	0.463	0.514
	380	0.738	0.443	0.541	0.486	0.602	0.428	0.425	0.471	0.517	0.513	0.44	0.525	0.819	0.513	0.47	0.465	0.541	0.556	0.497	0.489	0.456	0.439	0.45	0.501
	390	0.735	0.43	0.53	0.475	0.584	0.417	0.414	0.459	0.506	0.501	0.429	0.513	0.814	0.502	0.459	0.452	0.528	0.54	0.486	0.477	0.445	0.428	0.439	0.489
	400	0.715	0.425	0.525	0.47	0.574	0.412	0.409	0.454	0.501	0.496	0.425	0.508	0.787	0.497	0.454	0.446	0.522	0.53	0.481	0.472	0.441	0.424	0.434	0.484
	410	0.667	0.421	0.52	0.466	0.566	0.409	0.405	0.45	0.498	0.492	0.421	0.503	0.725	0.494	0.45	0.441	0.516	0.522	0.477	0.469	0.438	0.421	0.43	0.48
	420	0.598	0.417	0.515	0.463	0.558	0.406	0.402	0.447	0.495	0.488	0.417	0.499	0.639	0.492	0.445	0.437	0.51	0.514	0.473	0.466	0.436	0.418	0.426	0.476
	430	0.544	0.415	0.513	0.461	0.552	0.404	0.4	0.445	0.493	0.486	0.416	0.496	0.574	0.49	0.443	0.434	0.506	0.508	0.471	0.464	0.435	0.417	0.423	0.474
	440	0.496	0.412	0.509	0.459	0.544	0.402	0.397	0.442	0.49	0.483	0.414	0.493	0.517	0.488	0.44	0.43	0.502	0.502	0.468	0.461	0.433	0.415	0.421	0.472
	450	0.47	0.409	0.505	0.456	0.539	0.401	0.394	0.439	0.488	0.48	0.412	0.49	0.486	0.485	0.437	0.428	0.499	0.496	0.465	0.458	0.431	0.414	0.419	0.47
	460	0.449	0.407	0.503	0.454	0.533	0.4	0.393	0.437	0.486	0.478	0.411	0.488	0.46	0.484	0.435	0.426	0.495	0.491	0.463	0.457	0.43	0.413	0.418	0.468
	470	0.434	0.405	0.501	0.452	0.527	0.398	0.392	0.435	0.484	0.475	0.409	0.485	0.443	0.482	0.433	0.423	0.492	0.486	0.461	0.454	0.428	0.411	0.416	0.466
	480	0.422	0.403	0.498	0.45	0.521	0.397	0.39	0.432	0.481	0.472	0.406	0.481	0.43	0.48	0.43	0.42	0.487	0.481	0.46	0.452	0.427	0.409	0.414	0.463
	490	0.414	0.401	0.495	0.448	0.515	0.396	0.387	0.43	0.479	0.47	0.406	0.479	0.42	0.478	0.428	0.418	0.485	0.475	0.457	0.45	0.425	0.408	0.414	0.464
	500	0.408	0.399	0.493	0.446	0.511	0.395	0.386	0.428	0.477	0.467	0.405	0.477	0.414	0.476	0.426	0.416	0.482	0.471	0.455	0.448	0.424	0.407	0.413	0.462
	510	0.404	0.397	0.49	0.443	0.504	0.394	0.384	0.426	0.474	0.464	0.403	0.474	0.411	0.473	0.423	0.414	0.478	0.466	0.452	0.446	0.422	0.405	0.411	0.46
	520	0.403	0.396	0.487	0.441	0.5	0.393	0.382	0.424	0.472	0.462	0.401	0.472	0.411	0.471	0.422	0.411	0.475	0.462	0.45	0.444	0.421	0.403	0.41	0.459
	530	0.405	0.394	0.484	0.439	0.495	0.392	0.38	0.421	0.469	0.459	0.4	0.469	0.414	0.469	0.419	0.409	0.473	0.457	0.448	0.441	0.419	0.402	0.409	0.457
	540	0.409	0.392	0.482	0.437	0.49	0.391	0.379	0.419	0.467	0.457	0.398	0.467	0.421	0.467	0.417	0.407	0.469	0.453	0.446	0.439	0.417	0.4	0.408	0.455
	550	0.415	0.39	0.48	0.435	0.485	0.389	0.377	0.417	0.465	0.455	0.397	0.465	0.43	0.465	0.415	0.405	0.467	0.449	0.443	0.437	0.416	0.399	0.408	0.454
	560	0.426	0.389	0.477	0.433	0.48	0.389	0.375	0.415	0.462	0.452	0.395	0.462	0.446	0.462	0.413	0.403	0.465	0.445	0.442	0.435	0.414	0.397	0.406	0.453
	570	0.438	0.387	0.475	0.431	0.476	0.388	0.373	0.413	0.46	0.45	0.394	0.46	0.461	0.46	0.411	0.401	0.462	0.441	0.439	0.433	0.412	0.395	0.406	0.451
	580	0.455	0.386	0.473	0.429	0.471	0.387	0.371	0.411	0.457	0.447	0.393	0.458	0.485	0.458	0.409	0.399	0.46	0.438	0.437	0.431	0.411	0.394	0.405	0.45
	590	0.474	0.384	0.471	0.427	0.467	0.386	0.37	0.409	0.455	0.445	0.391	0.456	0.509	0.456	0.408	0.397	0.458	0.434	0.435	0.429	0.409	0.392	0.404	0.449
	600	0.495	0.383	0.469	0.425	0.463	0.385	0.368	0.407	0.453	0.442	0.39	0.453	0.536	0.454	0.406	0.395	0.456	0.43	0.433	0.426	0.407	0.391	0.403	0.448
	610	0.516	0.382	0.467	0.423	0.458	0.384	0.366	0.406	0.45	0.44	0.389	0.452	0.563	0.452	0.405	0.394	0.454	0.426	0.432	0.425	0.406	0.389	0.403	0.447
	620	0.538	0.38	0.465	0.421	0.454	0.383	0.365	0.404	0.448	0.438	0.388	0.449	0.59	0.45	0.403	0.392	0.452	0.423	0.43	0.422	0.404	0.387	0.401	0.446
	630	0.564	0.379	0.463	0.419	0.45	0.382	0.363	0.402	0.445	0.435	0.387	0.447	0.623	0.447	0.402	0.391	0.451	0.419	0.427	0.42	0.402	0.386	0.401	0.445
	640	0.59	0.378	0.461	0.417	0.446	0.381	0.362	0.4	0.443	0.433	0.386	0.446	0.654	0.445	0.401	0.389	0.449	0.416	0.426	0.419	0.401	0.385	0.4	0.444
	650	0.624	0.377	0.459	0.415	0.441	0.38	0.36	0.398	0.441	0.43	0.385	0.444	0.696	0.443	0.4	0.387	0.448	0.413	0.424	0.416	0.399	0.383	0.4	0.442
	660	0.653	0.376	0.458	0.413	0.437	0.379	0.359	0.396	0.439	0.428	0.385	0.442	0.731	0.441	0.399	0.386	0.447	0.41	0.423	0.415	0.397	0.382	0.4	0.442
	670	0.679	0.374	0.457	0.411	0.433	0.378	0.357	0.394	0.436	0.426	0.384	0.44	0.762	0.439	0.398	0.385	0.445	0.407	0.421	0.413	0.395	0.38	0.399	0.441
	680	0.694	0.373	0.455	0.409	0.429	0.377	0.356	0.392	0.434	0.424	0.383	0.438	0.779	0.437	0.397	0.383	0.444	0.403	0.419	0.411	0.393	0.378	0.398	0.439
	690	0.696	0.372	0.453	0.407	0.425	0.376	0.354	0.39	0.431	0.421	0.381	0.436	0.781	0.435	0.395	0.381	0.442	0.4	0.417	0.409	0.392	0.377	0.397	0.438
	700	0.687	0.37	0.45	0.405	0.421	0.374	0.351	0.388	0.429	0.419	0.379	0.434	0.77	0.432	0.393	0.379	0.439	0.395	0.415	0.406	0.389	0.375	0.396	0.435
Read 3:Spectrum	300	0.819	0.788	0.839	0.801	0.95	0.8	0.794	0.848	0.85	0.823	0.744	0.837	0.847	0.811	0.775	0.919	0.875	0.939	0.837	0.831	0.808	0.795	0.787	0.835
	310	0.705	0.665	0.715	0.676	0.833	0.669	0.673	0.725	0.726	0.701	0.62	0.715	0.731	0.685	0.653	0.794	0.757	0.82	0.713	0.707	0.68	0.669	0.654	0.707
	320	0.636	0.577	0.625	0.587	0.747	0.575	0.588	0.636	0.638	0.613	0.532	0.628	0.663	0.595	0.567	0.704	0.673	0.731	0.624	0.617	0.588	0.579	0.559	0.615
	330	0.635	0.548	0.596	0.559	0.711	0.544	0.56	0.607	0.609	0.584	0.504	0.599	0.666	0.565	0.539	0.672	0.646	0.694	0.595	0.588	0.558	0.55	0.528	0.585
	340	0.66	0.532	0.579	0.542	0.684	0.526	0.544	0.59	0.592	0.568	0.488	0.583	0.698	0.548	0.524	0.652	0.632	0.666	0.579	0.57	0.541	0.532	0.512	0.567
	350	0.696	0.519	0.568	0.53	0.665	0.514	0.531	0.577	0.579	0.556	0.477	0.571	0.742	0.536	0.513	0.637	0.622	0.645	0.567	0.557	0.528	0.52	0.501	0.555
	360	0.742	0.503	0.555	0.515	0.642	0.499	0.515	0.56	0.563	0.54	0.464	0.555	0.798	0.52	0.5	0.619	0.609	0.623	0.551	0.541	0.512	0.505	0.488	0.54
	370	0.785	0.484	0.539	0.497	0.616	0.48	0.496	0.54	0.544	0.52	0.447	0.536	0.85	0.502	0.484	0.599	0.594	0.599	0.533	0.522	0.492	0.486	0.472	0.523
	380	0.801	0.47	0.528	0.484	0.598	0.467	0.483	0.526	0.531	0.506	0.435	0.523	0.869	0.49	0.472	0.584	0.582	0.581	0.52	0.509	0.478	0.473	0.461	0.51
	390	0.796	0.459	0.518	0.473	0.581	0.456	0.471	0.513	0.519	0.494	0.425	0.511	0.862	0.479	0.462	0.57	0.571	0.564	0.508	0.497	0.467	0.462	0.45	0.499
	400	0.771	0.454	0.513	0.468	0.572	0.45	0.466	0.508	0.514	0.489	0.42	0.505	0.831	0.475	0.457	0.564	0.563	0.555	0.503	0.493	0.463	0.458	0.445	0.494
	410	0.714	0.449	0.508	0.465	0.564	0.446	0.462	0.503	0.511	0.485	0.416	0.5	0.762	0.471	0.451	0.557	0.554	0.546	0.499	0.489	0.46	0.454	0.44	0.489
	420	0.632	0.445	0.501	0.462	0.557	0.442	0.458	0.5	0.508	0.482	0.411	0.496	0.666	0.469	0.445	0.551	0.544	0.538	0.495	0.485	0.458	0.452	0.433	0.484
	430	0.569	0.442	0.497	0.46	0.552	0.439	0.455	0.497	0.507	0.479	0.408	0.492	0.594	0.467	0.44	0.547	0.535	0.533	0.493	0.484	0.456	0.45	0.43	0.481
	440	0.511	0.439	0.492	0.457	0.545	0.437	0.452	0.494	0.504	0.476	0.406	0.489	0.529	0.465	0.436	0.542	0.528	0.527	0.49	0.481	0.455	0.448	0.426	0.479
	450	0.479	0.436	0.489	0.455	0.541	0.435	0.449	0.491	0.502	0.474	0.405	0.486	0.492	0.463	0.433	0.538	0.522	0.522	0.487	0.479	0.453	0.446	0.424	0.477
	460	0.45	0.434	0.487	0.453	0.535	0.433	0.448	0.489	0.5	0.472	0.403	0.483	0.46	0.462	0.43	0.534	0.518	0.517	0.485	0.477	0.452	0.445	0.422	0.475
	470	0.43	0.432	0.484	0.451	0.53	0.431	0.446	0.486	0.498	0.469	0.401	0.48	0.438	0.46	0.428	0.531	0.513	0.512	0.483	0.474	0.45	0.443	0.421	0.472
	480	0.415	0.431	0.481	0.448	0.524	0.429	0.444	0.484	0.495	0.466	0.398	0.477	0.421	0.459	0.425	0.527	0.509	0.506	0.48	0.472	0.448	0.441	0.418	0.469
	490	0.403	0.428	0.479	0.447	0.52	0.429	0.441	0.481	0.493	0.464	0.399	0.475	0.408	0.457	0.424	0.525	0.505	0.502	0.478	0.47	0.448	0.44	0.418	0.47
	500	0.396	0.427	0.477	0.445	0.515	0.427	0.44	0.479	0.491	0.462	0.397	0.473	0.4	0.455	0.422	0.522	0.502	0.498	0.476	0.468	0.446	0.438	0.417	0.468
	510	0.391	0.425	0.474	0.443	0.51	0.425	0.437	0.476	0.488	0.459	0.395	0.47	0.396	0.453	0.419	0.518	0.498	0.492	0.474	0.466	0.444	0.436	0.415	0.466
	520	0.391	0.423	0.472	0.441	0.505	0.424	0.435	0.474	0.486	0.457	0.394	0.468	0.396	0.452	0.418	0.515	0.495	0.488	0.472	0.464	0.443	0.434	0.415	0.465
	530	0.394	0.421	0.47	0.439	0.501	0.423	0.433	0.472	0.484	0.455	0.393	0.465	0.401	0.45	0.416	0.512	0.493	0.484	0.469	0.462	0.441	0.433	0.414	0.463
	540	0.402	0.42	0.468	0.437	0.496	0.422	0.432	0.469	0.482	0.453	0.392	0.463	0.411	0.448	0.414	0.509	0.49	0.479	0.468	0.46	0.44	0.431	0.413	0.462
	550	0.412	0.419	0.467	0.436	0.492	0.421	0.43	0.467	0.48	0.45	0.391	0.461	0.423	0.447	0.413	0.507	0.488	0.476	0.466	0.458	0.438	0.429	0.412	0.461
	560	0.429	0.417	0.465	0.434	0.487	0.42	0.428	0.465	0.477	0.448	0.39	0.458	0.445	0.445	0.411	0.504	0.486	0.472	0.464	0.456	0.436	0.428	0.412	0.459
	570	0.447	0.416	0.463	0.432	0.483	0.419	0.427	0.463	0.475	0.446	0.389	0.456	0.465	0.443	0.41	0.502	0.485	0.468	0.462	0.454	0.435	0.426	0.411	0.458
	580	0.473	0.415	0.462	0.431	0.479	0.418	0.425	0.46	0.473	0.444	0.388	0.454	0.496	0.442	0.409	0.499	0.484	0.465	0.46	0.452	0.433	0.425	0.411	0.457
	590	0.499	0.413	0.461	0.429	0.475	0.417	0.424	0.459	0.471	0.442	0.388	0.452	0.527	0.44	0.408	0.497	0.483	0.461	0.458	0.45	0.432	0.423	0.411	0.456
	600	0.528	0.412	0.46	0.427	0.471	0.416	0.422	0.456	0.469	0.439	0.387	0.45	0.56	0.438	0.408	0.495	0.483	0.457	0.456	0.448	0.43	0.421	0.411	0.455
	610	0.556	0.411	0.46	0.426	0.467	0.416	0.42	0.455	0.467	0.438	0.386	0.449	0.593	0.437	0.407	0.493	0.482	0.454	0.455	0.446	0.429	0.42	0.411	0.454
	620	0.584	0.41	0.459	0.424	0.463	0.415	0.419	0.453	0.465	0.435	0.386	0.447	0.624	0.436	0.406	0.491	0.482	0.45	0.453	0.445	0.427	0.418	0.411	0.453
	630	0.617	0.409	0.458	0.423	0.458	0.414	0.417	0.451	0.462	0.433	0.386	0.445	0.662	0.434	0.406	0.489	0.483	0.447	0.451	0.443	0.425	0.417	0.412	0.453
	640	0.648	0.409	0.458	0.422	0.455	0.414	0.416	0.449	0.46	0.431	0.386	0.444	0.698	0.433	0.406	0.487	0.484	0.444	0.45	0.441	0.424	0.415	0.412	0.452
	650	0.69	0.408	0.459	0.42	0.451	0.413	0.415	0.447	0.458	0.429	0.386	0.442	0.745	0.431	0.407	0.485	0.486	0.441	0.449	0.439	0.422	0.414	0.413	0.452
	660	0.723	0.407	0.459	0.419	0.447	0.413	0.414	0.445	0.456	0.428	0.386	0.441	0.782	0.43	0.408	0.484	0.488	0.439	0.448	0.438	0.421	0.413	0.414	0.452
	670	0.753	0.407	0.46	0.418	0.443	0.413	0.413	0.444	0.453	0.425	0.387	0.44	0.816	0.429	0.408	0.483	0.49	0.435	0.446	0.436	0.419	0.411	0.415	0.452
	680	0.771	0.406	0.46	0.417	0.439	0.412	0.412	0.442	0.451	0.423	0.386	0.438	0.835	0.428	0.408	0.481	0.49	0.432	0.445	0.435	0.417	0.41	0.415	0.451
	690	0.774	0.405	0.459	0.415	0.436	0.411	0.41	0.44	0.449	0.422	0.386	0.437	0.838	0.426	0.407	0.478	0.489	0.429	0.443	0.433	0.416	0.408	0.414	0.45
	700	0.765	0.403	0.456	0.413	0.432	0.41	0.407	0.438	0.447	0.419	0.384	0.434	0.827	0.424	0.405	0.475	0.487	0.425	0.441	0.431	0.414	0.406	0.413	0.448
Read 4:Spectrum	300	0.89	0.812	0.858	0.838	1.008	0.794	0.815	0.821	0.857	0.824	0.743	0.841	0.876	0.85	0.76	0.947	0.875	1.03	0.864	0.838	0.811	0.795	0.815	0.83
	310	0.776	0.691	0.737	0.715	0.89	0.664	0.695	0.699	0.733	0.701	0.621	0.719	0.761	0.725	0.64	0.823	0.761	0.91	0.741	0.714	0.683	0.669	0.684	0.705
	320	0.712	0.604	0.651	0.628	0.804	0.571	0.611	0.611	0.644	0.614	0.535	0.633	0.698	0.636	0.556	0.734	0.682	0.82	0.652	0.625	0.592	0.579	0.591	0.615
	330	0.718	0.576	0.624	0.6	0.767	0.541	0.583	0.583	0.615	0.586	0.508	0.605	0.707	0.606	0.531	0.702	0.66	0.779	0.623	0.596	0.562	0.551	0.562	0.586
	340	0.753	0.56	0.609	0.584	0.74	0.525	0.567	0.567	0.598	0.569	0.493	0.589	0.746	0.589	0.517	0.682	0.651	0.747	0.607	0.579	0.545	0.534	0.546	0.57
	350	0.799	0.547	0.599	0.572	0.719	0.513	0.555	0.554	0.586	0.557	0.483	0.578	0.796	0.577	0.507	0.668	0.646	0.725	0.595	0.567	0.532	0.521	0.537	0.559
	360	0.858	0.532	0.588	0.558	0.696	0.5	0.54	0.538	0.57	0.542	0.471	0.563	0.86	0.563	0.496	0.651	0.64	0.702	0.579	0.551	0.516	0.507	0.525	0.546
	370	0.91	0.514	0.574	0.541	0.67	0.482	0.522	0.519	0.551	0.522	0.455	0.545	0.916	0.546	0.481	0.631	0.63	0.676	0.561	0.533	0.497	0.488	0.511	0.53
	380	0.93	0.5	0.564	0.529	0.651	0.47	0.508	0.505	0.537	0.508	0.444	0.531	0.936	0.533	0.47	0.616	0.622	0.657	0.548	0.519	0.483	0.475	0.499	0.518
	390	0.924	0.489	0.554	0.518	0.634	0.46	0.497	0.493	0.525	0.497	0.434	0.52	0.927	0.523	0.461	0.603	0.611	0.639	0.537	0.508	0.472	0.465	0.489	0.508
	400	0.894	0.484	0.549	0.514	0.624	0.454	0.491	0.487	0.521	0.491	0.429	0.514	0.893	0.518	0.455	0.595	0.602	0.628	0.532	0.503	0.468	0.46	0.482	0.502
	410	0.824	0.478	0.542	0.509	0.616	0.449	0.486	0.483	0.517	0.488	0.424	0.509	0.817	0.514	0.449	0.588	0.588	0.618	0.527	0.5	0.465	0.457	0.475	0.497
	420	0.724	0.473	0.533	0.504	0.609	0.444	0.482	0.48	0.515	0.484	0.419	0.504	0.712	0.51	0.441	0.581	0.57	0.608	0.523	0.496	0.463	0.454	0.467	0.49
	430	0.648	0.47	0.526	0.5	0.603	0.44	0.478	0.478	0.513	0.482	0.415	0.5	0.633	0.507	0.435	0.576	0.557	0.601	0.52	0.494	0.462	0.452	0.461	0.486
	440	0.58	0.466	0.52	0.497	0.596	0.436	0.475	0.474	0.511	0.479	0.411	0.497	0.563	0.504	0.429	0.571	0.543	0.594	0.516	0.491	0.46	0.45	0.456	0.482
	450	0.541	0.463	0.516	0.494	0.591	0.434	0.472	0.472	0.509	0.477	0.409	0.494	0.523	0.501	0.426	0.567	0.535	0.588	0.513	0.489	0.459	0.449	0.453	0.48
	460	0.506	0.461	0.512	0.492	0.585	0.432	0.47	0.47	0.507	0.475	0.407	0.491	0.486	0.5	0.423	0.563	0.527	0.581	0.511	0.487	0.458	0.447	0.45	0.477
	470	0.482	0.459	0.509	0.489	0.579	0.43	0.468	0.468	0.504	0.472	0.405	0.488	0.461	0.498	0.42	0.56	0.521	0.575	0.509	0.485	0.456	0.445	0.448	0.475
	480	0.462	0.457	0.505	0.486	0.573	0.428	0.466	0.466	0.502	0.469	0.403	0.485	0.441	0.496	0.417	0.555	0.514	0.568	0.507	0.483	0.453	0.443	0.445	0.471
	490	0.447	0.455	0.503	0.485	0.568	0.428	0.463	0.463	0.5	0.468	0.403	0.483	0.425	0.494	0.416	0.553	0.511	0.564	0.504	0.482	0.454	0.443	0.445	0.472
	500	0.438	0.453	0.501	0.483	0.564	0.426	0.462	0.461	0.498	0.465	0.401	0.481	0.417	0.492	0.414	0.55	0.507	0.559	0.502	0.48	0.452	0.441	0.443	0.47
	510	0.432	0.451	0.498	0.48	0.558	0.425	0.459	0.459	0.496	0.463	0.399	0.478	0.411	0.49	0.412	0.546	0.502	0.552	0.5	0.477	0.45	0.439	0.441	0.468
	520	0.432	0.45	0.496	0.478	0.553	0.424	0.458	0.457	0.494	0.461	0.398	0.476	0.412	0.489	0.41	0.544	0.5	0.548	0.498	0.475	0.449	0.437	0.44	0.467
	530	0.437	0.448	0.494	0.476	0.548	0.423	0.456	0.455	0.492	0.458	0.397	0.474	0.418	0.487	0.408	0.541	0.498	0.543	0.495	0.474	0.448	0.436	0.439	0.466
	540	0.448	0.447	0.492	0.474	0.543	0.422	0.454	0.453	0.489	0.456	0.396	0.471	0.43	0.485	0.407	0.538	0.496	0.537	0.493	0.471	0.446	0.434	0.438	0.464
	550	0.461	0.445	0.491	0.473	0.539	0.421	0.452	0.451	0.488	0.454	0.396	0.47	0.445	0.484	0.406	0.535	0.496	0.533	0.491	0.47	0.445	0.433	0.438	0.464
	560	0.484	0.444	0.489	0.471	0.534	0.42	0.45	0.449	0.485	0.452	0.395	0.467	0.471	0.482	0.405	0.532	0.496	0.528	0.489	0.468	0.443	0.431	0.437	0.462
	570	0.507	0.442	0.488	0.469	0.53	0.419	0.449	0.447	0.483	0.45	0.394	0.466	0.496	0.48	0.404	0.53	0.497	0.524	0.488	0.466	0.442	0.43	0.437	0.462
	580	0.541	0.441	0.488	0.468	0.525	0.419	0.447	0.445	0.481	0.448	0.394	0.464	0.532	0.479	0.404	0.528	0.499	0.52	0.486	0.465	0.441	0.428	0.438	0.462
	590	0.575	0.441	0.488	0.467	0.521	0.419	0.446	0.444	0.479	0.446	0.394	0.462	0.569	0.478	0.404	0.526	0.502	0.516	0.484	0.463	0.439	0.427	0.438	0.461
	600	0.612	0.44	0.488	0.465	0.516	0.418	0.445	0.442	0.477	0.444	0.393	0.461	0.607	0.476	0.404	0.524	0.505	0.511	0.482	0.461	0.437	0.425	0.439	0.461
	610	0.646	0.439	0.488	0.464	0.512	0.418	0.443	0.44	0.475	0.442	0.394	0.46	0.644	0.475	0.405	0.522	0.508	0.508	0.481	0.46	0.436	0.424	0.44	0.461
	620	0.68	0.438	0.488	0.463	0.508	0.418	0.442	0.438	0.473	0.44	0.393	0.458	0.68	0.474	0.405	0.52	0.511	0.504	0.479	0.458	0.435	0.422	0.44	0.461
	630	0.72	0.437	0.489	0.462	0.503	0.418	0.441	0.437	0.471	0.438	0.394	0.457	0.722	0.473	0.406	0.519	0.516	0.501	0.478	0.457	0.433	0.421	0.441	0.461
	640	0.757	0.437	0.49	0.462	0.5	0.419	0.44	0.435	0.469	0.436	0.395	0.456	0.761	0.472	0.407	0.518	0.52	0.498	0.477	0.455	0.432	0.42	0.443	0.461
	650	0.805	0.437	0.492	0.461	0.495	0.419	0.439	0.433	0.466	0.434	0.396	0.455	0.811	0.471	0.408	0.516	0.527	0.494	0.475	0.454	0.43	0.419	0.445	0.462
	660	0.844	0.437	0.495	0.461	0.491	0.42	0.439	0.432	0.465	0.433	0.397	0.454	0.851	0.471	0.41	0.516	0.533	0.492	0.474	0.453	0.429	0.418	0.447	0.463
	670	0.879	0.437	0.497	0.461	0.487	0.421	0.438	0.431	0.462	0.431	0.398	0.453	0.886	0.47	0.412	0.515	0.539	0.488	0.473	0.451	0.427	0.416	0.449	0.464
	680	0.898	0.436	0.498	0.461	0.483	0.421	0.437	0.429	0.46	0.429	0.399	0.452	0.906	0.47	0.412	0.513	0.542	0.485	0.472	0.45	0.426	0.415	0.449	0.464
	690	0.902	0.435	0.497	0.459	0.479	0.42	0.435	0.427	0.458	0.427	0.398	0.45	0.909	0.468	0.412	0.511	0.542	0.481	0.47	0.448	0.424	0.413	0.449	0.463
	700	0.892	0.433	0.495	0.457	0.475	0.418	0.433	0.425	0.456	0.425	0.396	0.448	0.897	0.466	0.41	0.508	0.54	0.476	0.468	0.446	0.422	0.412	0.447	0.462
Read 5:Spectrum	300	0.906	0.814	0.863	0.848	1.036	0.785	0.816	0.837	0.883	0.842	0.757	0.852	0.913	0.851	0.801	0.955	0.89	1.081	0.874	0.847	0.823	0.809	0.809	0.814
	310	0.795	0.694	0.746	0.727	0.919	0.658	0.698	0.715	0.759	0.719	0.636	0.732	0.8	0.729	0.682	0.833	0.776	0.963	0.751	0.725	0.695	0.684	0.682	0.691
	320	0.736	0.608	0.663	0.641	0.832	0.568	0.614	0.628	0.67	0.631	0.552	0.647	0.743	0.641	0.6	0.745	0.7	0.873	0.662	0.637	0.604	0.595	0.593	0.604
	330	0.746	0.581	0.638	0.613	0.794	0.539	0.587	0.6	0.641	0.603	0.526	0.62	0.757	0.613	0.575	0.714	0.68	0.832	0.633	0.608	0.573	0.566	0.565	0.578
	340	0.788	0.566	0.625	0.598	0.766	0.524	0.572	0.584	0.624	0.586	0.512	0.604	0.804	0.597	0.561	0.695	0.675	0.799	0.617	0.592	0.556	0.549	0.551	0.563
	350	0.84	0.553	0.617	0.587	0.745	0.514	0.56	0.571	0.611	0.574	0.502	0.593	0.863	0.585	0.552	0.68	0.673	0.777	0.604	0.579	0.543	0.536	0.543	0.554
	360	0.905	0.539	0.607	0.574	0.722	0.501	0.545	0.555	0.595	0.559	0.491	0.579	0.936	0.572	0.542	0.664	0.672	0.754	0.589	0.564	0.528	0.522	0.533	0.543
	370	0.961	0.522	0.596	0.558	0.695	0.485	0.528	0.536	0.576	0.539	0.476	0.561	0.999	0.555	0.528	0.644	0.666	0.727	0.571	0.546	0.508	0.503	0.52	0.529
	380	0.981	0.509	0.586	0.546	0.676	0.474	0.515	0.522	0.562	0.525	0.466	0.547	1.022	0.543	0.518	0.63	0.659	0.709	0.558	0.533	0.495	0.491	0.509	0.518
	390	0.974	0.498	0.577	0.535	0.658	0.464	0.504	0.51	0.55	0.513	0.456	0.536	1.012	0.533	0.508	0.617	0.648	0.69	0.547	0.522	0.484	0.48	0.499	0.508
	400	0.941	0.492	0.571	0.53	0.648	0.458	0.498	0.504	0.545	0.508	0.451	0.529	0.973	0.528	0.501	0.609	0.637	0.679	0.541	0.517	0.479	0.475	0.492	0.502
	410	0.865	0.486	0.562	0.524	0.639	0.451	0.492	0.5	0.542	0.505	0.445	0.524	0.888	0.524	0.493	0.602	0.619	0.668	0.536	0.513	0.476	0.472	0.483	0.495
	420	0.756	0.48	0.551	0.517	0.631	0.445	0.487	0.496	0.539	0.501	0.438	0.518	0.769	0.518	0.483	0.594	0.595	0.657	0.531	0.51	0.474	0.469	0.473	0.487
	430	0.673	0.475	0.542	0.513	0.625	0.439	0.483	0.494	0.537	0.498	0.433	0.514	0.679	0.515	0.476	0.588	0.576	0.649	0.528	0.508	0.473	0.467	0.466	0.481
	440	0.6	0.471	0.534	0.508	0.618	0.435	0.479	0.49	0.535	0.496	0.428	0.51	0.601	0.511	0.469	0.582	0.559	0.641	0.524	0.504	0.471	0.465	0.459	0.476
	450	0.559	0.468	0.528	0.505	0.612	0.432	0.476	0.487	0.532	0.494	0.426	0.507	0.556	0.508	0.465	0.578	0.548	0.635	0.521	0.502	0.47	0.463	0.455	0.473
	460	0.521	0.466	0.524	0.502	0.606	0.43	0.474	0.485	0.53	0.491	0.424	0.504	0.515	0.506	0.461	0.574	0.538	0.628	0.518	0.5	0.469	0.462	0.452	0.47
	470	0.494	0.463	0.52	0.499	0.6	0.428	0.472	0.483	0.528	0.489	0.422	0.501	0.486	0.504	0.457	0.57	0.529	0.621	0.516	0.498	0.467	0.46	0.449	0.467
	480	0.472	0.461	0.516	0.496	0.593	0.426	0.47	0.48	0.525	0.485	0.419	0.497	0.463	0.502	0.453	0.566	0.521	0.613	0.514	0.496	0.465	0.457	0.445	0.463
	490	0.456	0.459	0.513	0.495	0.589	0.425	0.467	0.478	0.524	0.484	0.418	0.496	0.445	0.5	0.452	0.563	0.516	0.609	0.511	0.494	0.465	0.457	0.445	0.463
	500	0.446	0.457	0.51	0.492	0.584	0.423	0.465	0.476	0.521	0.482	0.417	0.493	0.435	0.498	0.45	0.56	0.511	0.604	0.509	0.492	0.463	0.455	0.443	0.462
	510	0.439	0.455	0.507	0.49	0.578	0.422	0.463	0.474	0.518	0.479	0.415	0.49	0.428	0.496	0.447	0.556	0.506	0.597	0.506	0.49	0.461	0.453	0.441	0.459
	520	0.439	0.454	0.505	0.488	0.573	0.421	0.461	0.472	0.516	0.477	0.414	0.488	0.429	0.494	0.446	0.554	0.504	0.592	0.504	0.488	0.46	0.452	0.441	0.459
	530	0.445	0.452	0.503	0.486	0.568	0.42	0.459	0.47	0.514	0.475	0.413	0.486	0.437	0.492	0.444	0.551	0.502	0.587	0.501	0.487	0.459	0.45	0.44	0.458
	540	0.458	0.45	0.502	0.484	0.563	0.419	0.458	0.468	0.512	0.472	0.412	0.483	0.452	0.491	0.442	0.548	0.502	0.581	0.499	0.484	0.457	0.449	0.439	0.456
	550	0.473	0.449	0.501	0.482	0.559	0.419	0.456	0.466	0.51	0.471	0.411	0.482	0.469	0.489	0.442	0.545	0.503	0.577	0.497	0.483	0.456	0.447	0.439	0.456
	560	0.5	0.448	0.5	0.481	0.553	0.419	0.454	0.464	0.507	0.468	0.411	0.48	0.499	0.488	0.441	0.543	0.505	0.572	0.495	0.481	0.454	0.445	0.439	0.455
	570	0.526	0.447	0.5	0.479	0.549	0.419	0.453	0.462	0.505	0.466	0.411	0.478	0.529	0.487	0.441	0.541	0.508	0.568	0.493	0.479	0.453	0.444	0.44	0.456
	580	0.564	0.446	0.5	0.478	0.544	0.419	0.452	0.46	0.503	0.465	0.411	0.476	0.571	0.486	0.441	0.539	0.513	0.563	0.492	0.478	0.452	0.443	0.441	0.456
	590	0.602	0.445	0.501	0.478	0.54	0.419	0.451	0.459	0.501	0.463	0.411	0.475	0.613	0.485	0.441	0.537	0.519	0.559	0.49	0.476	0.45	0.442	0.442	0.457
	600	0.642	0.445	0.502	0.477	0.535	0.42	0.45	0.457	0.499	0.461	0.411	0.474	0.658	0.484	0.442	0.535	0.525	0.555	0.489	0.474	0.449	0.44	0.444	0.457
	610	0.681	0.444	0.504	0.476	0.531	0.42	0.449	0.456	0.497	0.459	0.412	0.473	0.7	0.483	0.444	0.534	0.531	0.552	0.487	0.473	0.448	0.439	0.446	0.458
	620	0.718	0.444	0.505	0.476	0.527	0.421	0.448	0.454	0.494	0.457	0.412	0.471	0.74	0.482	0.444	0.532	0.536	0.548	0.486	0.471	0.446	0.438	0.447	0.459
	630	0.76	0.444	0.507	0.476	0.522	0.422	0.447	0.452	0.492	0.455	0.413	0.47	0.786	0.482	0.446	0.53	0.544	0.544	0.484	0.47	0.445	0.436	0.449	0.46
	640	0.8	0.444	0.509	0.476	0.519	0.423	0.446	0.451	0.49	0.453	0.414	0.469	0.831	0.481	0.447	0.53	0.551	0.541	0.483	0.469	0.443	0.435	0.451	0.462
	650	0.852	0.444	0.513	0.476	0.514	0.425	0.446	0.45	0.488	0.451	0.416	0.469	0.886	0.481	0.45	0.529	0.562	0.538	0.482	0.468	0.442	0.434	0.455	0.464
	660	0.893	0.445	0.516	0.477	0.511	0.427	0.446	0.449	0.486	0.45	0.418	0.469	0.93	0.482	0.453	0.529	0.571	0.536	0.482	0.467	0.441	0.433	0.458	0.466
	670	0.928	0.445	0.519	0.478	0.507	0.428	0.446	0.447	0.484	0.448	0.42	0.468	0.968	0.482	0.455	0.528	0.579	0.533	0.481	0.466	0.439	0.432	0.46	0.468
	680	0.949	0.445	0.521	0.478	0.503	0.429	0.445	0.446	0.482	0.446	0.421	0.467	0.99	0.481	0.457	0.527	0.584	0.53	0.48	0.465	0.438	0.431	0.461	0.469
	690	0.953	0.444	0.521	0.477	0.499	0.428	0.444	0.445	0.479	0.444	0.42	0.465	0.993	0.48	0.456	0.525	0.585	0.526	0.478	0.463	0.436	0.429	0.461	0.468
	700	0.942	0.442	0.519	0.475	0.494	0.427	0.441	0.442	0.477	0.442	0.419	0.463	0.98	0.478	0.454	0.522	0.582	0.521	0.476	0.461	0.434	0.427	0.459	0.467

## Sheet: Fig-1e-2uM-Rep3
	Wavelength	Cu2+	Zn2+	Co2+	Ni2+	Mn2+	Fe2+	Fe3+	Pb2+	Hg2+	Cd2+	Al3+	Blank	Cu2+	Zn2+	Co2+	Ni2+	Mn2+	Fe2+	Fe3+	Pb2+	Hg2+	Cd2+	Al3+	Blank
Read 1:Spectrum	300	0.79	0.832	0.842	0.843	0.739	0.782	0.775	0.811	0.785	0.808	0.791	1.037	0.84	0.814	0.892	0.826	0.828	0.786	0.804	0.861	0.881	0.879	0.794	0.966
	310	0.65	0.698	0.705	0.708	0.602	0.646	0.642	0.679	0.655	0.674	0.656	0.915	0.705	0.677	0.753	0.686	0.689	0.651	0.666	0.723	0.746	0.757	0.657	0.843
	320	0.572	0.619	0.624	0.629	0.521	0.566	0.565	0.6	0.579	0.595	0.577	0.839	0.633	0.597	0.671	0.603	0.607	0.572	0.584	0.641	0.666	0.685	0.577	0.766
	330	0.546	0.586	0.589	0.595	0.488	0.532	0.533	0.567	0.547	0.563	0.543	0.792	0.617	0.562	0.635	0.568	0.572	0.538	0.55	0.605	0.632	0.65	0.543	0.724
	340	0.543	0.576	0.579	0.585	0.475	0.521	0.521	0.555	0.536	0.55	0.532	0.769	0.627	0.554	0.629	0.56	0.562	0.526	0.541	0.595	0.624	0.638	0.533	0.705
	350	0.545	0.56	0.563	0.569	0.459	0.505	0.506	0.54	0.522	0.536	0.517	0.744	0.647	0.537	0.612	0.543	0.545	0.511	0.525	0.579	0.608	0.619	0.518	0.683
	360	0.551	0.542	0.546	0.553	0.441	0.489	0.489	0.524	0.506	0.52	0.501	0.721	0.673	0.521	0.596	0.526	0.529	0.495	0.509	0.563	0.591	0.6	0.502	0.662
	370	0.556	0.522	0.526	0.534	0.422	0.47	0.471	0.506	0.488	0.502	0.483	0.695	0.696	0.501	0.578	0.507	0.509	0.476	0.491	0.543	0.573	0.578	0.482	0.638
	380	0.555	0.504	0.508	0.517	0.405	0.453	0.454	0.489	0.472	0.486	0.466	0.671	0.707	0.484	0.562	0.489	0.491	0.46	0.474	0.526	0.555	0.558	0.465	0.617
	390	0.55	0.495	0.499	0.508	0.395	0.443	0.446	0.48	0.464	0.478	0.458	0.656	0.703	0.475	0.553	0.48	0.482	0.451	0.465	0.517	0.547	0.547	0.456	0.604
	400	0.532	0.488	0.492	0.502	0.389	0.437	0.44	0.474	0.458	0.472	0.452	0.644	0.679	0.469	0.546	0.473	0.475	0.445	0.459	0.51	0.541	0.538	0.45	0.594
	410	0.502	0.484	0.487	0.498	0.386	0.432	0.437	0.471	0.454	0.468	0.449	0.635	0.634	0.465	0.54	0.469	0.471	0.442	0.455	0.506	0.537	0.532	0.447	0.587
	420	0.467	0.481	0.484	0.495	0.383	0.429	0.435	0.468	0.452	0.465	0.446	0.627	0.574	0.463	0.535	0.467	0.469	0.439	0.453	0.503	0.535	0.527	0.445	0.58
	430	0.442	0.477	0.482	0.492	0.381	0.426	0.433	0.466	0.45	0.463	0.445	0.619	0.523	0.46	0.531	0.464	0.466	0.437	0.45	0.501	0.533	0.522	0.443	0.575
	440	0.427	0.474	0.479	0.489	0.379	0.423	0.431	0.464	0.448	0.461	0.443	0.612	0.492	0.457	0.528	0.461	0.463	0.435	0.448	0.498	0.53	0.518	0.441	0.569
	450	0.417	0.47	0.475	0.485	0.377	0.42	0.428	0.461	0.445	0.459	0.44	0.604	0.469	0.453	0.523	0.458	0.46	0.431	0.445	0.495	0.527	0.512	0.439	0.564
	460	0.41	0.468	0.472	0.482	0.375	0.417	0.426	0.458	0.443	0.457	0.438	0.597	0.456	0.451	0.52	0.455	0.457	0.429	0.442	0.492	0.525	0.508	0.437	0.558
	470	0.405	0.465	0.47	0.48	0.373	0.415	0.424	0.456	0.442	0.455	0.436	0.591	0.445	0.449	0.518	0.453	0.455	0.427	0.44	0.491	0.523	0.504	0.436	0.553
	480	0.401	0.464	0.468	0.478	0.371	0.413	0.422	0.454	0.441	0.453	0.434	0.585	0.438	0.448	0.517	0.452	0.455	0.426	0.439	0.489	0.522	0.501	0.436	0.548
	490	0.398	0.461	0.465	0.475	0.37	0.411	0.42	0.452	0.438	0.452	0.433	0.579	0.432	0.445	0.514	0.45	0.452	0.424	0.437	0.487	0.519	0.497	0.434	0.545
	500	0.395	0.458	0.463	0.472	0.368	0.408	0.418	0.45	0.436	0.45	0.431	0.572	0.427	0.443	0.511	0.447	0.449	0.421	0.434	0.485	0.516	0.493	0.432	0.54
	510	0.393	0.455	0.46	0.47	0.366	0.406	0.416	0.447	0.435	0.448	0.429	0.567	0.425	0.441	0.508	0.446	0.447	0.419	0.433	0.483	0.515	0.489	0.431	0.536
	520	0.391	0.453	0.458	0.468	0.365	0.404	0.415	0.446	0.433	0.447	0.427	0.561	0.424	0.44	0.507	0.444	0.446	0.418	0.431	0.482	0.513	0.486	0.43	0.532
	530	0.391	0.451	0.456	0.465	0.363	0.403	0.413	0.444	0.431	0.445	0.426	0.556	0.424	0.437	0.504	0.442	0.444	0.416	0.429	0.481	0.511	0.483	0.429	0.529
	540	0.391	0.449	0.454	0.463	0.362	0.4	0.411	0.442	0.43	0.444	0.424	0.551	0.427	0.436	0.502	0.441	0.443	0.415	0.427	0.479	0.509	0.48	0.428	0.525
	550	0.392	0.446	0.451	0.46	0.36	0.398	0.409	0.44	0.428	0.442	0.422	0.544	0.431	0.433	0.5	0.439	0.44	0.412	0.425	0.477	0.507	0.476	0.426	0.521
	560	0.394	0.444	0.45	0.459	0.359	0.397	0.408	0.439	0.427	0.441	0.421	0.54	0.438	0.432	0.498	0.438	0.439	0.411	0.424	0.476	0.506	0.475	0.426	0.518
	570	0.397	0.442	0.447	0.456	0.357	0.395	0.405	0.437	0.425	0.439	0.419	0.535	0.447	0.43	0.496	0.436	0.437	0.409	0.422	0.475	0.503	0.471	0.424	0.514
	580	0.4	0.44	0.445	0.453	0.355	0.393	0.404	0.435	0.424	0.437	0.417	0.53	0.457	0.428	0.494	0.434	0.435	0.408	0.42	0.472	0.501	0.468	0.422	0.511
	590	0.406	0.438	0.443	0.451	0.354	0.391	0.402	0.433	0.422	0.436	0.416	0.525	0.472	0.427	0.492	0.433	0.434	0.406	0.418	0.471	0.499	0.465	0.421	0.507
	600	0.413	0.436	0.442	0.449	0.352	0.39	0.4	0.431	0.421	0.434	0.414	0.521	0.487	0.425	0.491	0.432	0.433	0.405	0.417	0.47	0.498	0.463	0.42	0.504
	610	0.42	0.434	0.44	0.446	0.35	0.388	0.398	0.43	0.419	0.433	0.412	0.516	0.502	0.423	0.489	0.43	0.431	0.403	0.415	0.468	0.496	0.459	0.418	0.501
	620	0.428	0.431	0.437	0.444	0.348	0.386	0.396	0.428	0.418	0.431	0.41	0.512	0.519	0.422	0.488	0.428	0.429	0.401	0.413	0.466	0.494	0.457	0.417	0.498
	630	0.437	0.429	0.435	0.441	0.347	0.384	0.394	0.426	0.416	0.429	0.409	0.507	0.538	0.419	0.486	0.426	0.427	0.399	0.411	0.464	0.491	0.453	0.415	0.494
	640	0.45	0.427	0.433	0.438	0.345	0.382	0.392	0.424	0.414	0.428	0.407	0.502	0.565	0.418	0.484	0.424	0.426	0.398	0.409	0.463	0.489	0.45	0.413	0.491
	650	0.463	0.425	0.431	0.436	0.343	0.38	0.39	0.422	0.413	0.426	0.405	0.499	0.589	0.416	0.483	0.423	0.424	0.396	0.408	0.461	0.487	0.448	0.412	0.488
	660	0.478	0.423	0.43	0.434	0.342	0.378	0.388	0.421	0.411	0.425	0.404	0.494	0.617	0.415	0.483	0.421	0.423	0.394	0.406	0.46	0.485	0.445	0.41	0.485
	670	0.488	0.421	0.428	0.432	0.34	0.377	0.386	0.419	0.41	0.424	0.402	0.491	0.635	0.413	0.482	0.42	0.421	0.393	0.405	0.458	0.484	0.443	0.409	0.482
	680	0.492	0.419	0.426	0.429	0.338	0.375	0.384	0.417	0.408	0.422	0.4	0.486	0.646	0.411	0.48	0.418	0.419	0.391	0.403	0.457	0.481	0.44	0.408	0.479
	690	0.487	0.417	0.424	0.427	0.336	0.373	0.382	0.415	0.407	0.42	0.399	0.482	0.644	0.41	0.478	0.416	0.418	0.39	0.401	0.455	0.479	0.437	0.406	0.476
	700	0.477	0.415	0.422	0.425	0.335	0.372	0.381	0.414	0.405	0.418	0.397	0.477	0.632	0.408	0.475	0.415	0.416	0.388	0.399	0.454	0.477	0.434	0.405	0.473
Read 2:Spectrum	300	0.812	0.811	0.815	0.834	0.749	0.799	0.767	0.862	0.825	0.887	0.825	0.993	0.848	0.797	0.887	0.818	0.802	0.757	0.829	0.857	0.879	0.792	0.775	0.974
	310	0.688	0.677	0.677	0.699	0.61	0.66	0.634	0.728	0.693	0.75	0.687	0.869	0.725	0.66	0.748	0.677	0.663	0.623	0.689	0.717	0.744	0.668	0.635	0.851
	320	0.63	0.597	0.595	0.618	0.529	0.578	0.556	0.647	0.615	0.668	0.605	0.793	0.669	0.58	0.665	0.594	0.58	0.543	0.605	0.634	0.664	0.597	0.553	0.775
	330	0.627	0.564	0.561	0.584	0.494	0.544	0.523	0.612	0.582	0.634	0.569	0.748	0.67	0.545	0.63	0.557	0.545	0.51	0.57	0.599	0.629	0.564	0.518	0.733
	340	0.649	0.555	0.551	0.573	0.481	0.532	0.512	0.6	0.57	0.621	0.556	0.728	0.697	0.537	0.625	0.549	0.535	0.501	0.56	0.591	0.62	0.553	0.508	0.714
	350	0.687	0.54	0.537	0.559	0.467	0.518	0.498	0.585	0.555	0.607	0.541	0.704	0.739	0.522	0.612	0.535	0.52	0.486	0.545	0.575	0.605	0.536	0.494	0.692
	360	0.733	0.524	0.523	0.544	0.451	0.503	0.482	0.569	0.541	0.594	0.525	0.681	0.789	0.507	0.599	0.519	0.505	0.471	0.53	0.56	0.59	0.519	0.479	0.672
	370	0.772	0.506	0.505	0.526	0.433	0.484	0.465	0.55	0.524	0.577	0.507	0.657	0.831	0.489	0.585	0.5	0.486	0.454	0.511	0.541	0.572	0.498	0.46	0.649
	380	0.791	0.489	0.49	0.51	0.417	0.468	0.449	0.534	0.509	0.562	0.49	0.634	0.85	0.473	0.572	0.484	0.47	0.439	0.495	0.524	0.555	0.479	0.443	0.628
	390	0.786	0.481	0.482	0.502	0.408	0.459	0.441	0.525	0.5	0.553	0.481	0.621	0.846	0.465	0.564	0.476	0.462	0.431	0.486	0.516	0.547	0.47	0.435	0.616
	400	0.754	0.475	0.475	0.496	0.403	0.453	0.436	0.519	0.494	0.546	0.476	0.609	0.812	0.459	0.556	0.469	0.456	0.425	0.48	0.51	0.542	0.461	0.429	0.606
	410	0.697	0.471	0.471	0.493	0.4	0.449	0.433	0.515	0.489	0.541	0.472	0.601	0.75	0.455	0.548	0.465	0.452	0.422	0.477	0.506	0.539	0.456	0.425	0.598
	420	0.62	0.469	0.468	0.491	0.397	0.446	0.431	0.512	0.485	0.535	0.47	0.593	0.668	0.452	0.54	0.462	0.45	0.419	0.473	0.503	0.537	0.453	0.424	0.591
	430	0.552	0.467	0.464	0.489	0.396	0.444	0.43	0.51	0.482	0.531	0.469	0.586	0.592	0.45	0.533	0.459	0.447	0.418	0.471	0.501	0.535	0.449	0.422	0.586
	440	0.507	0.464	0.462	0.487	0.394	0.441	0.428	0.508	0.479	0.528	0.467	0.579	0.542	0.447	0.528	0.457	0.445	0.416	0.468	0.499	0.532	0.445	0.42	0.58
	450	0.472	0.461	0.459	0.484	0.392	0.438	0.426	0.505	0.476	0.525	0.464	0.572	0.501	0.444	0.522	0.453	0.441	0.413	0.465	0.495	0.529	0.44	0.418	0.574
	460	0.452	0.459	0.456	0.481	0.391	0.435	0.424	0.502	0.474	0.522	0.462	0.566	0.477	0.441	0.519	0.451	0.44	0.411	0.463	0.493	0.527	0.437	0.416	0.569
	470	0.435	0.457	0.455	0.48	0.389	0.434	0.423	0.5	0.471	0.52	0.46	0.56	0.458	0.44	0.517	0.45	0.438	0.41	0.461	0.492	0.526	0.434	0.415	0.564
	480	0.424	0.456	0.454	0.479	0.388	0.432	0.422	0.499	0.47	0.517	0.459	0.554	0.444	0.44	0.516	0.449	0.438	0.409	0.46	0.491	0.525	0.432	0.415	0.56
	490	0.417	0.454	0.451	0.476	0.387	0.43	0.42	0.496	0.468	0.516	0.457	0.549	0.435	0.437	0.513	0.447	0.435	0.407	0.458	0.489	0.522	0.429	0.414	0.556
	500	0.41	0.452	0.449	0.474	0.386	0.428	0.418	0.494	0.466	0.513	0.455	0.543	0.427	0.435	0.51	0.445	0.433	0.406	0.455	0.487	0.52	0.426	0.412	0.551
	510	0.408	0.45	0.448	0.472	0.385	0.426	0.417	0.492	0.464	0.512	0.454	0.538	0.425	0.434	0.508	0.443	0.432	0.404	0.453	0.485	0.519	0.423	0.411	0.547
	520	0.409	0.449	0.447	0.471	0.384	0.425	0.416	0.49	0.463	0.51	0.452	0.533	0.425	0.433	0.507	0.442	0.431	0.403	0.452	0.485	0.517	0.421	0.41	0.543
	530	0.413	0.447	0.445	0.469	0.383	0.423	0.414	0.488	0.461	0.508	0.451	0.529	0.429	0.431	0.505	0.44	0.429	0.401	0.45	0.483	0.515	0.419	0.409	0.539
	540	0.419	0.446	0.444	0.468	0.381	0.422	0.413	0.487	0.46	0.506	0.45	0.524	0.437	0.43	0.503	0.439	0.428	0.401	0.449	0.482	0.514	0.416	0.408	0.535
	550	0.43	0.444	0.442	0.466	0.38	0.42	0.412	0.485	0.458	0.504	0.448	0.519	0.448	0.428	0.501	0.437	0.426	0.399	0.446	0.48	0.512	0.413	0.407	0.531
	560	0.442	0.443	0.441	0.465	0.379	0.419	0.411	0.484	0.457	0.504	0.447	0.515	0.462	0.428	0.501	0.437	0.426	0.398	0.446	0.48	0.511	0.412	0.407	0.529
	570	0.461	0.441	0.439	0.463	0.378	0.417	0.409	0.482	0.456	0.502	0.445	0.51	0.483	0.426	0.499	0.436	0.424	0.397	0.444	0.478	0.509	0.409	0.406	0.525
	580	0.479	0.439	0.437	0.461	0.377	0.415	0.407	0.48	0.454	0.501	0.444	0.506	0.503	0.424	0.498	0.434	0.422	0.395	0.442	0.476	0.507	0.406	0.404	0.521
	590	0.504	0.438	0.436	0.459	0.376	0.414	0.406	0.478	0.453	0.5	0.442	0.501	0.532	0.424	0.498	0.433	0.421	0.394	0.441	0.475	0.506	0.404	0.403	0.518
	600	0.529	0.437	0.436	0.458	0.375	0.413	0.405	0.477	0.452	0.499	0.441	0.498	0.56	0.423	0.499	0.433	0.421	0.394	0.44	0.475	0.505	0.403	0.403	0.515
	610	0.554	0.435	0.434	0.456	0.373	0.411	0.403	0.475	0.451	0.498	0.439	0.493	0.588	0.421	0.498	0.431	0.419	0.392	0.438	0.472	0.502	0.4	0.401	0.512
	620	0.58	0.434	0.433	0.454	0.372	0.41	0.402	0.473	0.449	0.496	0.438	0.489	0.617	0.42	0.498	0.43	0.418	0.391	0.436	0.471	0.501	0.398	0.4	0.509
	630	0.607	0.432	0.432	0.452	0.371	0.408	0.4	0.471	0.448	0.495	0.435	0.485	0.646	0.418	0.497	0.428	0.416	0.389	0.434	0.469	0.499	0.395	0.398	0.505
	640	0.645	0.43	0.431	0.45	0.369	0.406	0.399	0.47	0.447	0.494	0.434	0.48	0.687	0.417	0.499	0.427	0.415	0.388	0.432	0.468	0.497	0.394	0.397	0.502
	650	0.679	0.429	0.43	0.449	0.368	0.405	0.397	0.468	0.446	0.494	0.432	0.477	0.723	0.416	0.5	0.426	0.414	0.388	0.431	0.467	0.496	0.392	0.396	0.499
	660	0.716	0.428	0.429	0.447	0.367	0.404	0.396	0.467	0.446	0.494	0.431	0.473	0.763	0.416	0.502	0.425	0.413	0.386	0.43	0.466	0.494	0.39	0.395	0.497
	670	0.741	0.427	0.429	0.446	0.366	0.403	0.395	0.466	0.445	0.493	0.43	0.47	0.79	0.416	0.503	0.425	0.412	0.386	0.429	0.465	0.493	0.389	0.394	0.494
	680	0.757	0.425	0.428	0.444	0.365	0.401	0.393	0.464	0.444	0.492	0.428	0.466	0.808	0.414	0.503	0.423	0.411	0.384	0.427	0.463	0.491	0.387	0.393	0.491
	690	0.757	0.424	0.426	0.442	0.364	0.399	0.392	0.462	0.442	0.49	0.426	0.462	0.809	0.413	0.501	0.422	0.409	0.383	0.425	0.462	0.489	0.384	0.392	0.488
	700	0.745	0.422	0.424	0.441	0.362	0.398	0.39	0.46	0.44	0.487	0.425	0.458	0.798	0.412	0.499	0.421	0.408	0.381	0.424	0.46	0.487	0.382	0.39	0.485
Read 3:Spectrum	300	0.818	0.8	0.814	0.86	0.758	0.821	0.79	0.88	0.836	0.821	0.794	0.975	0.858	0.79	0.886	0.81	0.823	0.757	0.836	0.86	0.888	0.801	0.77	0.922
	310	0.698	0.667	0.676	0.725	0.62	0.682	0.659	0.745	0.713	0.686	0.658	0.852	0.737	0.656	0.749	0.671	0.685	0.623	0.697	0.721	0.753	0.679	0.629	0.799
	320	0.644	0.588	0.596	0.645	0.538	0.6	0.582	0.665	0.642	0.608	0.577	0.776	0.685	0.577	0.668	0.589	0.604	0.544	0.614	0.638	0.673	0.607	0.546	0.724
	330	0.649	0.555	0.562	0.611	0.504	0.565	0.548	0.629	0.614	0.575	0.542	0.734	0.693	0.543	0.634	0.554	0.569	0.512	0.58	0.602	0.638	0.575	0.511	0.684
	340	0.677	0.546	0.554	0.601	0.491	0.554	0.536	0.618	0.606	0.566	0.53	0.715	0.727	0.536	0.632	0.549	0.559	0.502	0.571	0.594	0.628	0.566	0.502	0.67
	350	0.724	0.532	0.541	0.587	0.477	0.541	0.522	0.602	0.598	0.555	0.516	0.693	0.777	0.523	0.621	0.535	0.545	0.489	0.556	0.579	0.614	0.549	0.488	0.65
	360	0.778	0.516	0.528	0.571	0.462	0.526	0.507	0.587	0.589	0.543	0.5	0.671	0.836	0.508	0.612	0.521	0.53	0.474	0.542	0.563	0.598	0.532	0.472	0.631
	370	0.823	0.499	0.512	0.554	0.445	0.508	0.489	0.568	0.578	0.529	0.482	0.648	0.882	0.492	0.6	0.504	0.511	0.458	0.523	0.545	0.58	0.512	0.454	0.609
	380	0.843	0.483	0.498	0.538	0.43	0.492	0.473	0.551	0.566	0.516	0.467	0.626	0.903	0.477	0.588	0.489	0.496	0.443	0.508	0.529	0.564	0.493	0.437	0.589
	390	0.837	0.475	0.49	0.53	0.422	0.483	0.465	0.543	0.558	0.508	0.458	0.613	0.896	0.47	0.581	0.482	0.488	0.435	0.5	0.52	0.556	0.484	0.429	0.578
	400	0.8	0.469	0.484	0.524	0.417	0.477	0.46	0.536	0.548	0.501	0.452	0.602	0.858	0.464	0.572	0.475	0.481	0.43	0.494	0.514	0.55	0.475	0.423	0.568
	410	0.736	0.465	0.478	0.52	0.413	0.472	0.457	0.533	0.538	0.494	0.45	0.593	0.79	0.458	0.561	0.47	0.477	0.425	0.49	0.51	0.546	0.47	0.42	0.561
	420	0.65	0.462	0.473	0.518	0.41	0.469	0.455	0.53	0.527	0.488	0.448	0.586	0.698	0.455	0.549	0.466	0.474	0.423	0.487	0.508	0.544	0.466	0.418	0.556
	430	0.575	0.459	0.468	0.515	0.407	0.466	0.454	0.528	0.517	0.482	0.446	0.579	0.615	0.451	0.539	0.463	0.471	0.421	0.484	0.505	0.542	0.461	0.416	0.55
	440	0.523	0.457	0.464	0.513	0.405	0.464	0.452	0.525	0.51	0.478	0.444	0.573	0.558	0.447	0.532	0.459	0.469	0.418	0.481	0.502	0.54	0.457	0.415	0.545
	450	0.482	0.454	0.461	0.509	0.403	0.46	0.449	0.522	0.504	0.475	0.442	0.566	0.511	0.443	0.526	0.455	0.465	0.416	0.478	0.499	0.537	0.452	0.412	0.54
	460	0.458	0.452	0.458	0.507	0.402	0.458	0.448	0.519	0.5	0.472	0.44	0.561	0.483	0.441	0.522	0.453	0.463	0.414	0.476	0.497	0.535	0.449	0.411	0.535
	470	0.437	0.451	0.457	0.505	0.4	0.456	0.446	0.517	0.497	0.471	0.438	0.555	0.459	0.44	0.519	0.452	0.462	0.413	0.474	0.496	0.533	0.446	0.41	0.532
	480	0.422	0.449	0.455	0.504	0.399	0.455	0.445	0.516	0.493	0.47	0.438	0.55	0.443	0.44	0.517	0.451	0.461	0.413	0.474	0.495	0.532	0.445	0.41	0.528
	490	0.413	0.447	0.453	0.501	0.398	0.453	0.444	0.514	0.491	0.467	0.436	0.545	0.431	0.437	0.514	0.449	0.458	0.41	0.471	0.493	0.53	0.44	0.408	0.524
	500	0.405	0.445	0.451	0.499	0.397	0.45	0.442	0.511	0.489	0.465	0.434	0.539	0.422	0.435	0.512	0.447	0.457	0.409	0.469	0.491	0.528	0.437	0.407	0.519
	510	0.402	0.444	0.45	0.497	0.396	0.449	0.441	0.51	0.487	0.464	0.433	0.534	0.419	0.434	0.51	0.446	0.455	0.407	0.467	0.49	0.526	0.435	0.406	0.516
	520	0.404	0.443	0.449	0.496	0.395	0.447	0.439	0.508	0.485	0.463	0.432	0.53	0.421	0.433	0.509	0.446	0.454	0.407	0.466	0.489	0.525	0.433	0.406	0.513
	530	0.408	0.441	0.448	0.494	0.394	0.446	0.438	0.506	0.484	0.461	0.43	0.525	0.426	0.431	0.507	0.444	0.453	0.405	0.464	0.487	0.523	0.43	0.405	0.509
	540	0.417	0.44	0.447	0.493	0.393	0.445	0.437	0.505	0.484	0.461	0.429	0.521	0.436	0.431	0.506	0.443	0.452	0.405	0.463	0.486	0.522	0.428	0.404	0.506
	550	0.43	0.439	0.445	0.49	0.391	0.442	0.435	0.503	0.483	0.46	0.427	0.516	0.452	0.429	0.505	0.442	0.45	0.403	0.46	0.485	0.52	0.425	0.403	0.502
	560	0.446	0.438	0.445	0.49	0.391	0.442	0.434	0.502	0.483	0.459	0.427	0.513	0.47	0.429	0.505	0.442	0.45	0.403	0.46	0.484	0.519	0.424	0.403	0.499
	570	0.469	0.436	0.443	0.488	0.39	0.44	0.433	0.5	0.483	0.459	0.425	0.508	0.497	0.427	0.505	0.441	0.449	0.401	0.458	0.482	0.517	0.421	0.401	0.496
	580	0.493	0.435	0.443	0.486	0.389	0.439	0.431	0.498	0.484	0.458	0.424	0.504	0.523	0.426	0.505	0.44	0.447	0.4	0.456	0.481	0.515	0.418	0.4	0.493
	590	0.524	0.434	0.442	0.484	0.388	0.438	0.43	0.497	0.486	0.458	0.423	0.5	0.558	0.426	0.507	0.439	0.446	0.4	0.455	0.48	0.514	0.416	0.4	0.49
	600	0.554	0.434	0.443	0.484	0.388	0.437	0.429	0.496	0.488	0.459	0.422	0.496	0.591	0.426	0.508	0.44	0.446	0.399	0.455	0.48	0.513	0.415	0.399	0.488
	610	0.584	0.432	0.442	0.481	0.387	0.435	0.427	0.494	0.489	0.458	0.42	0.492	0.624	0.425	0.509	0.439	0.444	0.398	0.453	0.478	0.511	0.413	0.397	0.484
	620	0.614	0.432	0.442	0.48	0.386	0.434	0.426	0.493	0.491	0.459	0.419	0.488	0.657	0.425	0.511	0.438	0.444	0.397	0.452	0.477	0.51	0.411	0.397	0.482
	630	0.646	0.43	0.441	0.478	0.385	0.432	0.424	0.491	0.493	0.459	0.418	0.484	0.691	0.424	0.512	0.437	0.442	0.396	0.45	0.475	0.508	0.408	0.395	0.479
	640	0.688	0.429	0.441	0.477	0.384	0.431	0.422	0.489	0.496	0.46	0.417	0.48	0.736	0.424	0.515	0.437	0.441	0.395	0.449	0.474	0.506	0.406	0.394	0.476
	650	0.725	0.429	0.442	0.476	0.384	0.43	0.421	0.488	0.499	0.461	0.416	0.477	0.775	0.424	0.518	0.437	0.441	0.395	0.448	0.473	0.505	0.405	0.393	0.474
	660	0.767	0.428	0.443	0.475	0.384	0.429	0.42	0.487	0.503	0.463	0.415	0.474	0.819	0.425	0.522	0.438	0.44	0.394	0.447	0.473	0.504	0.403	0.392	0.472
	670	0.794	0.428	0.443	0.474	0.384	0.428	0.418	0.485	0.506	0.463	0.414	0.471	0.848	0.425	0.525	0.438	0.44	0.394	0.446	0.471	0.503	0.402	0.392	0.469
	680	0.812	0.427	0.442	0.472	0.383	0.427	0.417	0.484	0.507	0.463	0.412	0.467	0.866	0.424	0.526	0.437	0.439	0.393	0.445	0.47	0.501	0.4	0.39	0.467
	690	0.812	0.426	0.442	0.47	0.382	0.425	0.415	0.482	0.506	0.462	0.411	0.463	0.868	0.423	0.526	0.436	0.438	0.392	0.443	0.469	0.499	0.398	0.389	0.464
	700	0.801	0.424	0.44	0.469	0.38	0.424	0.414	0.48	0.504	0.46	0.41	0.459	0.857	0.422	0.523	0.435	0.436	0.39	0.442	0.468	0.498	0.396	0.388	0.461
Read 4:Spectrum	300	0.822	0.799	0.798	0.86	0.758	0.813	0.782	0.886	0.815	0.816	0.801	0.976	0.867	0.778	0.878	0.805	0.815	0.754	0.826	0.861	0.895	0.813	0.769	0.874
	310	0.704	0.667	0.664	0.726	0.621	0.675	0.652	0.752	0.696	0.686	0.665	0.853	0.747	0.645	0.747	0.667	0.679	0.622	0.686	0.721	0.762	0.692	0.629	0.753
	320	0.653	0.589	0.586	0.647	0.541	0.592	0.574	0.672	0.63	0.61	0.584	0.778	0.697	0.568	0.672	0.586	0.599	0.544	0.603	0.638	0.683	0.622	0.545	0.681
	330	0.663	0.556	0.554	0.613	0.507	0.558	0.542	0.637	0.607	0.58	0.549	0.735	0.71	0.535	0.642	0.552	0.565	0.512	0.568	0.602	0.649	0.591	0.509	0.644
	340	0.695	0.546	0.547	0.604	0.495	0.548	0.53	0.625	0.602	0.571	0.536	0.716	0.749	0.53	0.642	0.546	0.556	0.504	0.558	0.593	0.639	0.58	0.498	0.633
	350	0.747	0.533	0.536	0.59	0.483	0.536	0.516	0.611	0.597	0.562	0.523	0.695	0.806	0.518	0.635	0.534	0.543	0.491	0.544	0.579	0.626	0.565	0.484	0.615
	360	0.805	0.519	0.525	0.575	0.469	0.522	0.501	0.595	0.593	0.552	0.507	0.673	0.869	0.505	0.628	0.521	0.528	0.477	0.53	0.564	0.611	0.548	0.469	0.597
	370	0.853	0.502	0.511	0.558	0.453	0.505	0.484	0.577	0.585	0.54	0.49	0.65	0.919	0.49	0.619	0.505	0.512	0.461	0.512	0.545	0.593	0.529	0.45	0.577
	380	0.873	0.487	0.498	0.543	0.439	0.49	0.469	0.56	0.574	0.526	0.474	0.629	0.94	0.476	0.608	0.49	0.497	0.447	0.497	0.529	0.577	0.511	0.433	0.558
	390	0.867	0.479	0.491	0.535	0.432	0.482	0.461	0.552	0.566	0.519	0.465	0.617	0.933	0.469	0.601	0.483	0.489	0.439	0.489	0.521	0.569	0.502	0.425	0.547
	400	0.828	0.473	0.484	0.529	0.426	0.475	0.456	0.546	0.555	0.511	0.46	0.605	0.892	0.462	0.591	0.476	0.482	0.434	0.483	0.515	0.564	0.494	0.419	0.539
	410	0.759	0.469	0.476	0.524	0.421	0.47	0.453	0.542	0.541	0.503	0.457	0.597	0.82	0.456	0.578	0.47	0.477	0.429	0.478	0.511	0.56	0.488	0.416	0.533
	420	0.668	0.465	0.469	0.522	0.417	0.466	0.451	0.539	0.525	0.494	0.455	0.589	0.723	0.45	0.563	0.466	0.474	0.426	0.476	0.508	0.558	0.483	0.414	0.528
	430	0.587	0.461	0.463	0.519	0.413	0.463	0.45	0.537	0.512	0.486	0.453	0.583	0.634	0.445	0.551	0.461	0.47	0.423	0.473	0.505	0.555	0.478	0.413	0.524
	440	0.533	0.458	0.458	0.516	0.41	0.459	0.448	0.534	0.502	0.481	0.451	0.576	0.574	0.441	0.541	0.457	0.467	0.42	0.47	0.502	0.552	0.474	0.411	0.519
	450	0.488	0.455	0.454	0.513	0.407	0.456	0.446	0.531	0.494	0.476	0.449	0.57	0.523	0.437	0.533	0.453	0.463	0.418	0.467	0.499	0.549	0.47	0.409	0.515
	460	0.461	0.453	0.451	0.51	0.406	0.454	0.445	0.529	0.488	0.473	0.448	0.564	0.492	0.434	0.528	0.451	0.461	0.416	0.465	0.497	0.547	0.467	0.407	0.511
	470	0.437	0.452	0.449	0.509	0.404	0.452	0.444	0.527	0.483	0.471	0.446	0.559	0.465	0.433	0.524	0.449	0.46	0.415	0.463	0.495	0.545	0.464	0.407	0.508
	480	0.42	0.45	0.448	0.508	0.403	0.451	0.443	0.525	0.479	0.469	0.445	0.554	0.446	0.433	0.522	0.448	0.459	0.414	0.462	0.495	0.545	0.462	0.407	0.505
	490	0.409	0.448	0.445	0.505	0.402	0.448	0.441	0.523	0.476	0.467	0.444	0.548	0.434	0.43	0.519	0.446	0.456	0.412	0.459	0.493	0.543	0.459	0.405	0.501
	500	0.4	0.446	0.443	0.503	0.4	0.447	0.439	0.521	0.473	0.465	0.442	0.543	0.424	0.428	0.516	0.444	0.455	0.41	0.458	0.491	0.54	0.455	0.403	0.498
	510	0.397	0.445	0.442	0.501	0.399	0.445	0.438	0.519	0.471	0.464	0.441	0.538	0.42	0.427	0.514	0.443	0.453	0.409	0.456	0.489	0.539	0.453	0.403	0.494
	520	0.399	0.444	0.441	0.5	0.398	0.444	0.437	0.518	0.47	0.463	0.44	0.534	0.423	0.426	0.513	0.443	0.453	0.408	0.455	0.489	0.538	0.451	0.402	0.492
	530	0.404	0.442	0.44	0.498	0.397	0.442	0.435	0.516	0.469	0.461	0.438	0.529	0.429	0.424	0.512	0.441	0.451	0.407	0.453	0.487	0.536	0.448	0.401	0.488
	540	0.415	0.441	0.439	0.497	0.396	0.442	0.435	0.514	0.47	0.461	0.438	0.525	0.441	0.424	0.511	0.441	0.451	0.406	0.452	0.486	0.535	0.447	0.401	0.486
	550	0.431	0.44	0.438	0.495	0.395	0.44	0.433	0.512	0.47	0.461	0.436	0.52	0.459	0.423	0.511	0.439	0.448	0.405	0.45	0.484	0.533	0.444	0.4	0.483
	560	0.449	0.439	0.438	0.494	0.394	0.439	0.432	0.511	0.472	0.461	0.435	0.517	0.48	0.423	0.512	0.439	0.449	0.404	0.45	0.484	0.532	0.443	0.399	0.48
	570	0.476	0.438	0.438	0.492	0.394	0.438	0.431	0.51	0.474	0.461	0.434	0.512	0.51	0.422	0.513	0.439	0.448	0.403	0.448	0.483	0.53	0.44	0.398	0.477
	580	0.502	0.437	0.438	0.491	0.393	0.437	0.429	0.508	0.476	0.461	0.433	0.508	0.54	0.421	0.514	0.438	0.446	0.402	0.446	0.481	0.529	0.438	0.397	0.474
	590	0.538	0.437	0.439	0.49	0.393	0.436	0.428	0.507	0.481	0.463	0.432	0.504	0.579	0.422	0.517	0.439	0.446	0.402	0.446	0.48	0.528	0.437	0.397	0.472
	600	0.571	0.436	0.44	0.489	0.393	0.436	0.428	0.506	0.484	0.464	0.431	0.501	0.616	0.423	0.52	0.44	0.447	0.402	0.445	0.48	0.527	0.436	0.397	0.47
	610	0.604	0.435	0.44	0.487	0.392	0.435	0.426	0.504	0.488	0.465	0.43	0.497	0.652	0.422	0.522	0.439	0.445	0.401	0.443	0.479	0.525	0.433	0.395	0.467
	620	0.638	0.435	0.441	0.486	0.392	0.435	0.425	0.503	0.492	0.466	0.429	0.494	0.688	0.423	0.525	0.439	0.445	0.401	0.443	0.478	0.524	0.432	0.394	0.465
	630	0.672	0.435	0.441	0.485	0.392	0.434	0.423	0.501	0.496	0.467	0.428	0.49	0.724	0.422	0.527	0.439	0.444	0.4	0.441	0.476	0.522	0.43	0.393	0.463
	640	0.717	0.434	0.443	0.484	0.392	0.433	0.422	0.499	0.501	0.47	0.427	0.486	0.773	0.423	0.532	0.439	0.444	0.399	0.44	0.475	0.521	0.428	0.392	0.46
	650	0.756	0.435	0.444	0.483	0.393	0.433	0.421	0.498	0.506	0.472	0.426	0.483	0.814	0.424	0.537	0.44	0.444	0.4	0.44	0.474	0.52	0.427	0.391	0.458
	660	0.8	0.435	0.446	0.482	0.393	0.433	0.419	0.497	0.513	0.474	0.425	0.48	0.859	0.426	0.543	0.441	0.444	0.4	0.439	0.474	0.519	0.426	0.39	0.456
	670	0.828	0.435	0.448	0.481	0.394	0.433	0.418	0.496	0.517	0.476	0.424	0.478	0.889	0.427	0.547	0.442	0.445	0.4	0.438	0.473	0.518	0.425	0.39	0.454
	680	0.846	0.434	0.449	0.48	0.394	0.432	0.417	0.495	0.519	0.477	0.423	0.474	0.909	0.427	0.549	0.442	0.444	0.399	0.437	0.472	0.517	0.423	0.389	0.452
	690	0.847	0.433	0.448	0.479	0.393	0.431	0.416	0.493	0.519	0.476	0.422	0.47	0.911	0.426	0.548	0.441	0.443	0.398	0.436	0.471	0.515	0.421	0.388	0.449
	700	0.836	0.432	0.446	0.477	0.392	0.429	0.415	0.491	0.516	0.474	0.421	0.466	0.9	0.425	0.546	0.44	0.442	0.397	0.434	0.47	0.514	0.419	0.387	0.447
Read 5:Spectrum	300	0.84	0.808	0.801	0.863	0.748	0.81	0.786	0.892	0.794	0.827	0.808	1.01	0.877	0.773	0.87	0.802	0.826	0.761	0.838	0.873	0.908	0.853	0.776	0.917
	310	0.723	0.677	0.672	0.731	0.614	0.673	0.655	0.758	0.678	0.701	0.673	0.888	0.759	0.644	0.744	0.667	0.691	0.63	0.698	0.734	0.776	0.732	0.636	0.794
	320	0.675	0.6	0.599	0.653	0.535	0.592	0.578	0.678	0.615	0.63	0.592	0.812	0.711	0.569	0.672	0.588	0.612	0.553	0.615	0.652	0.698	0.662	0.552	0.721
	330	0.689	0.567	0.571	0.619	0.502	0.558	0.546	0.643	0.595	0.603	0.558	0.769	0.728	0.538	0.646	0.556	0.579	0.522	0.58	0.616	0.664	0.63	0.516	0.682
	340	0.726	0.559	0.566	0.609	0.492	0.549	0.534	0.631	0.594	0.595	0.545	0.75	0.768	0.534	0.647	0.55	0.569	0.513	0.57	0.608	0.655	0.62	0.506	0.666
	350	0.783	0.547	0.557	0.596	0.48	0.537	0.521	0.616	0.592	0.588	0.531	0.727	0.828	0.523	0.641	0.539	0.557	0.501	0.556	0.593	0.642	0.604	0.492	0.647
	360	0.848	0.533	0.548	0.581	0.467	0.525	0.506	0.6	0.59	0.58	0.516	0.705	0.894	0.511	0.636	0.527	0.544	0.487	0.542	0.579	0.627	0.588	0.476	0.628
	370	0.899	0.518	0.536	0.565	0.453	0.51	0.488	0.581	0.583	0.568	0.498	0.682	0.945	0.497	0.629	0.512	0.527	0.472	0.524	0.56	0.61	0.569	0.457	0.607
	380	0.921	0.504	0.524	0.551	0.44	0.496	0.474	0.565	0.573	0.556	0.483	0.66	0.966	0.484	0.619	0.498	0.513	0.459	0.509	0.545	0.594	0.551	0.441	0.589
	390	0.913	0.496	0.516	0.542	0.432	0.488	0.466	0.556	0.565	0.548	0.475	0.647	0.959	0.476	0.611	0.49	0.505	0.451	0.501	0.536	0.586	0.541	0.432	0.577
	400	0.871	0.489	0.508	0.536	0.427	0.48	0.461	0.55	0.553	0.539	0.469	0.635	0.916	0.47	0.6	0.483	0.499	0.445	0.495	0.53	0.58	0.532	0.426	0.568
	410	0.797	0.484	0.499	0.532	0.421	0.475	0.458	0.546	0.537	0.529	0.466	0.626	0.842	0.463	0.586	0.477	0.493	0.44	0.491	0.526	0.576	0.525	0.423	0.562
	420	0.7	0.478	0.489	0.529	0.415	0.469	0.456	0.543	0.518	0.518	0.464	0.618	0.741	0.456	0.57	0.471	0.488	0.436	0.488	0.522	0.573	0.519	0.422	0.556
	430	0.612	0.473	0.48	0.525	0.411	0.464	0.455	0.541	0.502	0.508	0.462	0.611	0.65	0.45	0.555	0.465	0.483	0.432	0.485	0.519	0.57	0.513	0.42	0.552
	440	0.553	0.469	0.474	0.522	0.407	0.46	0.453	0.538	0.491	0.501	0.46	0.604	0.587	0.445	0.545	0.461	0.479	0.429	0.482	0.516	0.567	0.508	0.418	0.547
	450	0.505	0.466	0.468	0.519	0.405	0.456	0.451	0.535	0.482	0.495	0.458	0.596	0.534	0.44	0.536	0.456	0.475	0.426	0.479	0.512	0.563	0.502	0.416	0.542
	460	0.475	0.463	0.465	0.516	0.402	0.453	0.45	0.533	0.476	0.491	0.456	0.591	0.501	0.438	0.529	0.452	0.473	0.424	0.476	0.51	0.561	0.498	0.415	0.538
	470	0.449	0.462	0.462	0.515	0.401	0.451	0.448	0.531	0.47	0.487	0.455	0.585	0.473	0.436	0.526	0.451	0.471	0.423	0.475	0.508	0.559	0.494	0.414	0.534
	480	0.429	0.46	0.46	0.514	0.399	0.45	0.448	0.529	0.466	0.485	0.454	0.58	0.453	0.436	0.523	0.45	0.471	0.422	0.473	0.508	0.558	0.492	0.415	0.53
	490	0.418	0.458	0.458	0.511	0.398	0.448	0.446	0.527	0.462	0.482	0.452	0.574	0.439	0.433	0.519	0.448	0.468	0.42	0.471	0.506	0.555	0.488	0.412	0.527
	500	0.407	0.456	0.456	0.509	0.397	0.446	0.444	0.525	0.459	0.48	0.451	0.568	0.428	0.431	0.517	0.446	0.466	0.419	0.469	0.504	0.553	0.485	0.411	0.523
	510	0.404	0.454	0.454	0.507	0.395	0.445	0.443	0.523	0.457	0.479	0.449	0.564	0.425	0.429	0.515	0.444	0.465	0.417	0.468	0.502	0.552	0.482	0.411	0.52
	520	0.406	0.453	0.453	0.506	0.395	0.444	0.442	0.522	0.456	0.478	0.448	0.559	0.427	0.429	0.514	0.444	0.464	0.416	0.467	0.502	0.55	0.48	0.41	0.516
	530	0.412	0.452	0.452	0.504	0.394	0.442	0.441	0.52	0.456	0.477	0.447	0.554	0.433	0.427	0.513	0.443	0.463	0.415	0.465	0.5	0.548	0.477	0.409	0.513
	540	0.424	0.451	0.452	0.503	0.393	0.442	0.44	0.519	0.457	0.477	0.446	0.55	0.447	0.427	0.513	0.442	0.463	0.414	0.464	0.499	0.548	0.475	0.409	0.51
	550	0.442	0.45	0.452	0.501	0.392	0.44	0.439	0.517	0.459	0.477	0.445	0.544	0.467	0.426	0.513	0.441	0.461	0.413	0.462	0.498	0.546	0.472	0.407	0.507
	560	0.463	0.449	0.452	0.5	0.392	0.44	0.438	0.516	0.461	0.478	0.444	0.541	0.489	0.426	0.515	0.442	0.461	0.412	0.461	0.497	0.545	0.47	0.407	0.505
	570	0.494	0.448	0.452	0.499	0.392	0.44	0.437	0.514	0.465	0.479	0.443	0.536	0.522	0.426	0.517	0.442	0.461	0.412	0.46	0.496	0.543	0.468	0.406	0.501
	580	0.524	0.448	0.453	0.498	0.391	0.439	0.435	0.513	0.469	0.48	0.442	0.532	0.554	0.426	0.518	0.441	0.459	0.411	0.458	0.494	0.541	0.466	0.405	0.499
	590	0.563	0.448	0.455	0.497	0.392	0.439	0.434	0.511	0.475	0.483	0.441	0.528	0.596	0.427	0.522	0.443	0.46	0.411	0.457	0.494	0.541	0.465	0.405	0.496
	600	0.6	0.448	0.457	0.496	0.392	0.44	0.434	0.51	0.481	0.485	0.44	0.525	0.635	0.428	0.527	0.444	0.46	0.411	0.457	0.494	0.54	0.464	0.405	0.494
	610	0.636	0.448	0.458	0.495	0.392	0.439	0.432	0.509	0.486	0.487	0.439	0.521	0.673	0.428	0.53	0.444	0.46	0.41	0.456	0.493	0.539	0.462	0.403	0.491
	620	0.672	0.448	0.46	0.494	0.393	0.439	0.431	0.507	0.491	0.489	0.438	0.517	0.71	0.429	0.534	0.445	0.46	0.41	0.455	0.492	0.538	0.461	0.403	0.488
	630	0.709	0.448	0.462	0.493	0.393	0.439	0.429	0.506	0.496	0.491	0.437	0.513	0.748	0.429	0.537	0.445	0.459	0.409	0.453	0.49	0.536	0.459	0.401	0.486
	640	0.758	0.448	0.465	0.492	0.394	0.44	0.428	0.504	0.503	0.495	0.436	0.51	0.798	0.43	0.543	0.446	0.46	0.41	0.453	0.489	0.535	0.458	0.401	0.483
	650	0.799	0.449	0.468	0.492	0.395	0.44	0.427	0.503	0.51	0.498	0.435	0.507	0.841	0.432	0.549	0.447	0.461	0.41	0.452	0.489	0.535	0.457	0.4	0.481
	660	0.845	0.45	0.471	0.491	0.397	0.442	0.426	0.503	0.518	0.502	0.435	0.504	0.887	0.435	0.556	0.449	0.462	0.411	0.452	0.489	0.534	0.457	0.399	0.479
	670	0.875	0.451	0.474	0.491	0.398	0.442	0.425	0.501	0.523	0.505	0.434	0.501	0.917	0.436	0.561	0.45	0.463	0.412	0.452	0.489	0.533	0.456	0.398	0.477
	680	0.894	0.451	0.475	0.49	0.399	0.442	0.424	0.5	0.525	0.506	0.433	0.497	0.938	0.437	0.564	0.451	0.463	0.411	0.45	0.488	0.532	0.455	0.397	0.474
	690	0.895	0.45	0.475	0.489	0.398	0.441	0.423	0.498	0.525	0.505	0.432	0.493	0.94	0.436	0.564	0.45	0.462	0.41	0.449	0.486	0.531	0.453	0.397	0.471
	700	0.884	0.449	0.473	0.488	0.397	0.439	0.421	0.497	0.523	0.503	0.43	0.489	0.928	0.435	0.561	0.449	0.461	0.409	0.447	0.485	0.529	0.45	0.396	0.469

## Sheet: Fig-1f-0.2uM-Rep1
	Wavelength	Cu2+	Zn2+	Co2+	Ni2+	Mn2+	Fe2+	Fe3+	Pb2+	Hg2+	Cd2+	Al3+	Blank	Cu2+	Zn2+	Co2+	Ni2+	Mn2+	Fe2+	Fe3+	Pb2+	Hg2+	Cd2+	Al3+	Blank
Read 1:Spectrum	300	0.865	0.825	0.885	0.827	0.804	0.813	0.804	0.874	0.849	0.828	0.817	0.832	0.832	0.849	0.844	0.832	0.851	0.818	0.787	0.82	0.867	0.802	0.799	0.816
	310	0.719	0.689	0.75	0.694	0.667	0.678	0.67	0.738	0.714	0.694	0.682	0.699	0.69	0.715	0.708	0.697	0.717	0.678	0.655	0.688	0.731	0.666	0.665	0.684
	320	0.632	0.608	0.669	0.615	0.584	0.6	0.59	0.657	0.634	0.614	0.602	0.619	0.606	0.634	0.627	0.617	0.637	0.595	0.577	0.612	0.649	0.585	0.585	0.605
	330	0.594	0.572	0.635	0.582	0.549	0.566	0.556	0.621	0.599	0.58	0.569	0.587	0.571	0.599	0.59	0.583	0.603	0.559	0.544	0.579	0.613	0.551	0.551	0.572
	340	0.583	0.562	0.625	0.574	0.537	0.553	0.543	0.608	0.586	0.569	0.557	0.577	0.56	0.589	0.579	0.573	0.59	0.546	0.533	0.568	0.601	0.541	0.541	0.56
	350	0.566	0.545	0.608	0.558	0.521	0.537	0.527	0.59	0.57	0.553	0.542	0.561	0.546	0.573	0.562	0.556	0.575	0.53	0.517	0.552	0.585	0.525	0.525	0.544
	360	0.548	0.526	0.589	0.54	0.504	0.521	0.509	0.572	0.552	0.536	0.524	0.544	0.532	0.554	0.544	0.538	0.558	0.512	0.499	0.534	0.567	0.507	0.508	0.527
	370	0.528	0.506	0.569	0.521	0.484	0.502	0.489	0.551	0.531	0.516	0.505	0.524	0.517	0.534	0.522	0.518	0.54	0.492	0.479	0.514	0.547	0.488	0.489	0.507
	380	0.509	0.486	0.549	0.503	0.466	0.486	0.471	0.533	0.512	0.498	0.487	0.507	0.502	0.516	0.503	0.5	0.522	0.474	0.462	0.497	0.528	0.47	0.471	0.489
	390	0.499	0.476	0.539	0.494	0.457	0.478	0.461	0.523	0.503	0.488	0.477	0.497	0.494	0.507	0.493	0.49	0.514	0.465	0.453	0.488	0.518	0.462	0.462	0.48
	400	0.49	0.469	0.532	0.488	0.45	0.472	0.455	0.517	0.496	0.482	0.47	0.491	0.485	0.5	0.485	0.484	0.508	0.458	0.448	0.483	0.511	0.456	0.455	0.475
	410	0.485	0.465	0.527	0.485	0.447	0.47	0.452	0.515	0.492	0.478	0.467	0.487	0.477	0.496	0.481	0.48	0.505	0.455	0.445	0.48	0.508	0.453	0.452	0.472
	420	0.48	0.462	0.523	0.482	0.444	0.468	0.45	0.512	0.489	0.475	0.463	0.483	0.469	0.493	0.478	0.478	0.503	0.453	0.443	0.477	0.505	0.452	0.45	0.469
	430	0.477	0.459	0.52	0.48	0.442	0.466	0.448	0.511	0.487	0.473	0.461	0.481	0.464	0.491	0.475	0.476	0.501	0.451	0.442	0.476	0.502	0.45	0.448	0.467
	440	0.473	0.456	0.517	0.477	0.44	0.464	0.446	0.509	0.485	0.471	0.458	0.478	0.459	0.488	0.472	0.474	0.498	0.448	0.44	0.473	0.5	0.448	0.446	0.465
	450	0.47	0.453	0.513	0.473	0.437	0.461	0.443	0.506	0.482	0.468	0.455	0.474	0.455	0.485	0.469	0.471	0.495	0.446	0.438	0.47	0.497	0.446	0.443	0.462
	460	0.467	0.451	0.51	0.47	0.435	0.458	0.441	0.504	0.48	0.466	0.452	0.471	0.452	0.482	0.467	0.468	0.492	0.444	0.436	0.468	0.495	0.444	0.441	0.46
	470	0.465	0.449	0.507	0.469	0.432	0.456	0.44	0.502	0.477	0.464	0.45	0.469	0.45	0.481	0.465	0.467	0.49	0.443	0.435	0.466	0.493	0.443	0.439	0.459
	480	0.463	0.449	0.505	0.467	0.431	0.454	0.439	0.5	0.476	0.464	0.448	0.467	0.448	0.48	0.464	0.466	0.489	0.442	0.435	0.465	0.491	0.443	0.438	0.458
	490	0.461	0.446	0.502	0.464	0.43	0.452	0.438	0.499	0.474	0.462	0.445	0.465	0.446	0.478	0.462	0.463	0.485	0.44	0.433	0.462	0.49	0.44	0.437	0.456
	500	0.458	0.443	0.499	0.461	0.428	0.449	0.436	0.497	0.472	0.46	0.443	0.462	0.443	0.475	0.46	0.461	0.482	0.439	0.431	0.46	0.487	0.438	0.435	0.453
	510	0.456	0.442	0.497	0.459	0.426	0.446	0.435	0.494	0.47	0.458	0.441	0.46	0.442	0.473	0.459	0.459	0.48	0.437	0.429	0.458	0.486	0.436	0.433	0.452
	520	0.455	0.441	0.495	0.457	0.425	0.444	0.434	0.493	0.469	0.457	0.439	0.458	0.441	0.472	0.458	0.458	0.478	0.436	0.428	0.456	0.485	0.435	0.433	0.451
	530	0.453	0.438	0.492	0.455	0.424	0.442	0.432	0.491	0.467	0.456	0.437	0.456	0.439	0.47	0.456	0.456	0.475	0.435	0.426	0.454	0.483	0.433	0.431	0.449
	540	0.451	0.437	0.49	0.453	0.423	0.439	0.431	0.489	0.466	0.455	0.435	0.454	0.438	0.469	0.455	0.454	0.473	0.434	0.425	0.452	0.482	0.432	0.43	0.447
	550	0.448	0.435	0.487	0.45	0.421	0.436	0.43	0.487	0.464	0.453	0.433	0.451	0.436	0.467	0.454	0.452	0.47	0.432	0.423	0.449	0.48	0.43	0.428	0.445
	560	0.447	0.434	0.486	0.448	0.421	0.435	0.429	0.485	0.462	0.452	0.431	0.45	0.436	0.466	0.453	0.451	0.469	0.432	0.422	0.448	0.479	0.429	0.427	0.444
	570	0.445	0.432	0.483	0.445	0.419	0.432	0.427	0.483	0.46	0.45	0.429	0.448	0.435	0.463	0.451	0.449	0.466	0.43	0.42	0.446	0.477	0.427	0.425	0.442
	580	0.443	0.43	0.481	0.442	0.418	0.429	0.426	0.481	0.458	0.448	0.427	0.446	0.434	0.461	0.449	0.446	0.463	0.428	0.418	0.443	0.475	0.425	0.424	0.44
	590	0.441	0.428	0.478	0.44	0.416	0.426	0.424	0.479	0.457	0.447	0.425	0.444	0.434	0.459	0.448	0.445	0.461	0.427	0.417	0.441	0.474	0.423	0.423	0.438
	600	0.44	0.427	0.477	0.439	0.416	0.425	0.423	0.477	0.456	0.446	0.424	0.443	0.434	0.459	0.447	0.444	0.46	0.426	0.415	0.44	0.473	0.422	0.422	0.437
	610	0.438	0.425	0.474	0.436	0.414	0.422	0.421	0.475	0.453	0.444	0.422	0.441	0.434	0.456	0.445	0.441	0.457	0.424	0.413	0.437	0.47	0.42	0.42	0.435
	620	0.436	0.423	0.471	0.434	0.413	0.419	0.42	0.472	0.451	0.443	0.42	0.439	0.434	0.454	0.444	0.439	0.455	0.423	0.411	0.435	0.469	0.418	0.418	0.433
	630	0.433	0.42	0.469	0.431	0.411	0.416	0.418	0.47	0.449	0.441	0.418	0.437	0.433	0.451	0.442	0.436	0.452	0.421	0.409	0.433	0.467	0.416	0.416	0.43
	640	0.432	0.418	0.466	0.428	0.409	0.413	0.416	0.467	0.447	0.439	0.416	0.435	0.434	0.449	0.44	0.434	0.449	0.419	0.407	0.43	0.465	0.414	0.414	0.428
	650	0.43	0.416	0.463	0.426	0.408	0.411	0.414	0.465	0.445	0.438	0.415	0.433	0.435	0.447	0.439	0.432	0.447	0.418	0.405	0.428	0.463	0.413	0.413	0.426
	660	0.429	0.415	0.461	0.424	0.407	0.409	0.413	0.463	0.444	0.436	0.413	0.431	0.436	0.446	0.437	0.431	0.444	0.417	0.404	0.427	0.462	0.411	0.412	0.425
	670	0.427	0.413	0.459	0.422	0.406	0.406	0.411	0.46	0.442	0.435	0.411	0.43	0.437	0.444	0.436	0.429	0.443	0.415	0.402	0.425	0.46	0.409	0.41	0.423
	680	0.425	0.411	0.456	0.42	0.404	0.404	0.409	0.457	0.44	0.433	0.409	0.428	0.436	0.442	0.434	0.427	0.44	0.413	0.4	0.422	0.458	0.407	0.408	0.421
	690	0.423	0.409	0.454	0.418	0.403	0.401	0.408	0.456	0.438	0.431	0.408	0.426	0.434	0.44	0.433	0.425	0.438	0.412	0.398	0.421	0.456	0.406	0.407	0.419
	700	0.421	0.407	0.451	0.416	0.402	0.399	0.406	0.453	0.437	0.429	0.406	0.424	0.431	0.438	0.431	0.423	0.436	0.41	0.397	0.419	0.455	0.404	0.405	0.417
Read 2:Spectrum	300	0.825	0.843	0.84	0.837	0.79	0.834	0.822	0.869	0.851	0.841	0.776	0.806	0.798	0.862	0.85	0.814	0.854	0.791	0.828	0.828	0.845	0.853	0.794	0.792
	310	0.682	0.708	0.704	0.703	0.651	0.698	0.685	0.731	0.714	0.704	0.639	0.67	0.656	0.728	0.714	0.677	0.72	0.65	0.692	0.697	0.706	0.713	0.657	0.657
	320	0.597	0.627	0.623	0.624	0.567	0.617	0.603	0.648	0.631	0.622	0.558	0.589	0.573	0.647	0.632	0.595	0.64	0.566	0.611	0.62	0.623	0.629	0.575	0.576
	330	0.562	0.591	0.589	0.59	0.531	0.583	0.567	0.611	0.595	0.586	0.525	0.555	0.541	0.611	0.595	0.56	0.605	0.53	0.576	0.587	0.586	0.593	0.541	0.542
	340	0.553	0.582	0.58	0.581	0.52	0.57	0.554	0.6	0.582	0.576	0.513	0.543	0.534	0.602	0.585	0.549	0.595	0.518	0.563	0.574	0.576	0.583	0.53	0.53
	350	0.541	0.566	0.565	0.565	0.505	0.555	0.539	0.584	0.566	0.561	0.498	0.528	0.528	0.587	0.569	0.534	0.579	0.504	0.546	0.557	0.561	0.567	0.516	0.514
	360	0.53	0.549	0.548	0.549	0.488	0.54	0.522	0.566	0.549	0.544	0.482	0.512	0.523	0.569	0.552	0.516	0.562	0.487	0.529	0.54	0.544	0.549	0.499	0.498
	370	0.515	0.53	0.53	0.529	0.469	0.522	0.503	0.546	0.529	0.525	0.463	0.493	0.516	0.55	0.532	0.497	0.543	0.468	0.509	0.52	0.525	0.529	0.48	0.479
	380	0.503	0.513	0.513	0.512	0.452	0.506	0.486	0.529	0.511	0.508	0.446	0.476	0.506	0.533	0.514	0.479	0.526	0.451	0.492	0.503	0.507	0.513	0.463	0.462
	390	0.495	0.504	0.504	0.504	0.443	0.498	0.477	0.52	0.502	0.499	0.437	0.467	0.499	0.524	0.505	0.471	0.517	0.443	0.483	0.495	0.498	0.504	0.454	0.454
	400	0.487	0.498	0.497	0.498	0.437	0.493	0.471	0.515	0.496	0.493	0.431	0.46	0.488	0.517	0.498	0.464	0.512	0.437	0.478	0.489	0.492	0.498	0.448	0.448
	410	0.479	0.494	0.494	0.495	0.434	0.491	0.469	0.512	0.492	0.491	0.427	0.457	0.475	0.514	0.494	0.462	0.508	0.434	0.475	0.486	0.489	0.495	0.445	0.445
	420	0.471	0.492	0.492	0.493	0.432	0.489	0.467	0.51	0.49	0.489	0.425	0.454	0.459	0.512	0.491	0.46	0.506	0.432	0.472	0.484	0.487	0.494	0.443	0.443
	430	0.465	0.49	0.489	0.491	0.431	0.487	0.465	0.509	0.488	0.487	0.423	0.451	0.446	0.51	0.489	0.458	0.504	0.43	0.47	0.482	0.485	0.492	0.442	0.441
	440	0.46	0.487	0.487	0.488	0.429	0.486	0.464	0.507	0.486	0.485	0.421	0.449	0.437	0.508	0.486	0.456	0.502	0.428	0.468	0.48	0.483	0.49	0.44	0.44
	450	0.456	0.485	0.484	0.485	0.426	0.483	0.462	0.505	0.483	0.483	0.418	0.446	0.43	0.505	0.483	0.454	0.498	0.426	0.466	0.477	0.48	0.487	0.437	0.437
	460	0.453	0.483	0.481	0.482	0.425	0.481	0.461	0.503	0.481	0.481	0.416	0.443	0.426	0.503	0.481	0.452	0.496	0.424	0.464	0.475	0.478	0.485	0.436	0.435
	470	0.451	0.481	0.48	0.481	0.423	0.479	0.46	0.502	0.479	0.48	0.414	0.441	0.422	0.502	0.48	0.45	0.494	0.423	0.462	0.473	0.477	0.484	0.434	0.434
	480	0.449	0.481	0.479	0.48	0.423	0.478	0.46	0.501	0.479	0.479	0.413	0.44	0.421	0.501	0.479	0.45	0.494	0.423	0.462	0.471	0.478	0.484	0.434	0.434
	490	0.448	0.479	0.477	0.477	0.422	0.476	0.458	0.499	0.477	0.477	0.411	0.438	0.418	0.499	0.478	0.448	0.491	0.422	0.46	0.47	0.475	0.48	0.432	0.432
	500	0.446	0.478	0.474	0.475	0.42	0.474	0.457	0.497	0.475	0.476	0.409	0.436	0.416	0.497	0.476	0.447	0.488	0.42	0.458	0.468	0.474	0.479	0.431	0.43
	510	0.444	0.477	0.473	0.473	0.419	0.472	0.456	0.496	0.474	0.475	0.408	0.434	0.415	0.496	0.475	0.445	0.486	0.419	0.457	0.466	0.473	0.477	0.429	0.429
	520	0.444	0.476	0.472	0.472	0.418	0.47	0.455	0.494	0.473	0.474	0.407	0.432	0.415	0.495	0.474	0.444	0.484	0.419	0.455	0.465	0.472	0.476	0.429	0.427
	530	0.443	0.474	0.47	0.47	0.417	0.469	0.454	0.492	0.471	0.473	0.406	0.431	0.414	0.493	0.473	0.443	0.482	0.417	0.454	0.463	0.47	0.474	0.428	0.426
	540	0.441	0.473	0.469	0.468	0.416	0.467	0.453	0.491	0.47	0.472	0.405	0.429	0.415	0.492	0.472	0.442	0.48	0.417	0.453	0.461	0.47	0.473	0.427	0.425
	550	0.441	0.471	0.467	0.465	0.415	0.464	0.452	0.489	0.469	0.471	0.403	0.427	0.414	0.49	0.471	0.439	0.478	0.415	0.451	0.459	0.468	0.471	0.425	0.423
	560	0.441	0.471	0.466	0.465	0.415	0.463	0.451	0.488	0.468	0.47	0.402	0.427	0.416	0.489	0.471	0.44	0.477	0.415	0.451	0.458	0.468	0.47	0.425	0.423
	570	0.44	0.469	0.464	0.462	0.414	0.461	0.45	0.486	0.467	0.469	0.401	0.425	0.418	0.487	0.469	0.438	0.474	0.414	0.449	0.456	0.466	0.468	0.424	0.421
	580	0.439	0.468	0.462	0.46	0.412	0.459	0.448	0.484	0.465	0.467	0.399	0.423	0.419	0.485	0.467	0.436	0.471	0.412	0.447	0.453	0.464	0.466	0.422	0.419
	590	0.44	0.467	0.461	0.458	0.412	0.457	0.447	0.482	0.464	0.466	0.398	0.421	0.422	0.484	0.467	0.434	0.469	0.412	0.446	0.451	0.464	0.464	0.421	0.418
	600	0.441	0.466	0.461	0.457	0.411	0.455	0.447	0.481	0.463	0.466	0.398	0.42	0.426	0.483	0.466	0.434	0.468	0.411	0.445	0.45	0.463	0.464	0.421	0.417
	610	0.441	0.464	0.459	0.454	0.41	0.453	0.445	0.479	0.461	0.464	0.396	0.419	0.428	0.481	0.464	0.431	0.465	0.409	0.443	0.448	0.461	0.461	0.419	0.415
	620	0.441	0.463	0.457	0.452	0.409	0.451	0.444	0.477	0.46	0.463	0.395	0.418	0.432	0.48	0.463	0.43	0.463	0.409	0.442	0.446	0.46	0.459	0.418	0.413
	630	0.441	0.461	0.455	0.449	0.407	0.449	0.442	0.475	0.458	0.461	0.393	0.416	0.435	0.477	0.461	0.427	0.46	0.407	0.44	0.443	0.458	0.457	0.416	0.411
	640	0.443	0.46	0.453	0.448	0.406	0.446	0.441	0.473	0.456	0.46	0.392	0.414	0.441	0.475	0.46	0.426	0.458	0.406	0.439	0.441	0.456	0.455	0.414	0.409
	650	0.444	0.458	0.452	0.445	0.405	0.445	0.44	0.471	0.455	0.458	0.391	0.413	0.447	0.474	0.458	0.424	0.456	0.405	0.437	0.439	0.455	0.454	0.413	0.408
	660	0.447	0.457	0.45	0.444	0.404	0.443	0.438	0.469	0.454	0.457	0.39	0.412	0.454	0.473	0.457	0.423	0.454	0.404	0.436	0.438	0.454	0.452	0.412	0.406
	670	0.448	0.456	0.449	0.442	0.403	0.441	0.437	0.468	0.452	0.456	0.388	0.411	0.458	0.471	0.456	0.422	0.453	0.402	0.434	0.436	0.452	0.45	0.411	0.405
	680	0.449	0.454	0.447	0.44	0.402	0.439	0.435	0.465	0.451	0.454	0.387	0.409	0.46	0.469	0.455	0.42	0.45	0.401	0.433	0.434	0.451	0.448	0.409	0.403
	690	0.447	0.452	0.446	0.439	0.401	0.437	0.434	0.464	0.449	0.453	0.386	0.408	0.46	0.468	0.453	0.418	0.448	0.4	0.431	0.432	0.449	0.447	0.408	0.402
	700	0.445	0.451	0.444	0.437	0.4	0.435	0.433	0.462	0.447	0.451	0.384	0.406	0.456	0.466	0.452	0.417	0.446	0.399	0.429	0.431	0.448	0.445	0.407	0.4
Read 3:Spectrum	300	0.841	0.842	0.827	0.86	0.801	0.842	0.793	0.864	0.836	0.849	0.772	0.801	0.796	0.855	0.849	0.826	0.868	0.799	0.818	0.825	0.844	0.819	0.78	0.801
	310	0.701	0.71	0.692	0.729	0.663	0.708	0.658	0.726	0.701	0.713	0.637	0.668	0.662	0.722	0.716	0.691	0.735	0.663	0.684	0.695	0.707	0.681	0.644	0.666
	320	0.619	0.631	0.612	0.652	0.581	0.629	0.578	0.643	0.619	0.632	0.558	0.59	0.586	0.645	0.636	0.612	0.658	0.582	0.605	0.62	0.625	0.599	0.564	0.585
	330	0.586	0.597	0.578	0.618	0.546	0.595	0.544	0.607	0.584	0.597	0.525	0.558	0.56	0.609	0.601	0.578	0.624	0.547	0.571	0.587	0.589	0.564	0.53	0.55
	340	0.581	0.589	0.569	0.611	0.535	0.582	0.533	0.596	0.573	0.586	0.513	0.549	0.559	0.602	0.592	0.568	0.613	0.538	0.558	0.577	0.579	0.556	0.519	0.539
	350	0.572	0.574	0.555	0.595	0.519	0.568	0.52	0.58	0.558	0.571	0.497	0.536	0.559	0.587	0.576	0.553	0.598	0.524	0.543	0.561	0.564	0.54	0.505	0.524
	360	0.565	0.558	0.539	0.579	0.503	0.552	0.503	0.562	0.541	0.555	0.482	0.522	0.56	0.57	0.56	0.535	0.582	0.509	0.527	0.544	0.547	0.522	0.489	0.507
	370	0.553	0.54	0.521	0.56	0.484	0.534	0.485	0.543	0.523	0.536	0.462	0.506	0.557	0.55	0.54	0.516	0.563	0.491	0.508	0.525	0.528	0.503	0.469	0.487
	380	0.543	0.523	0.504	0.543	0.468	0.518	0.469	0.526	0.506	0.519	0.446	0.491	0.55	0.534	0.523	0.499	0.546	0.475	0.492	0.508	0.511	0.487	0.453	0.47
	390	0.535	0.515	0.496	0.534	0.46	0.51	0.461	0.517	0.497	0.511	0.437	0.482	0.543	0.525	0.514	0.49	0.538	0.467	0.484	0.499	0.502	0.478	0.444	0.462
	400	0.526	0.509	0.49	0.529	0.454	0.505	0.455	0.512	0.491	0.505	0.431	0.475	0.53	0.518	0.507	0.485	0.532	0.461	0.478	0.494	0.496	0.473	0.439	0.456
	410	0.516	0.505	0.486	0.525	0.451	0.503	0.453	0.509	0.487	0.501	0.427	0.468	0.511	0.515	0.503	0.482	0.529	0.457	0.475	0.49	0.493	0.47	0.436	0.453
	420	0.504	0.502	0.483	0.523	0.449	0.5	0.451	0.507	0.484	0.499	0.425	0.461	0.489	0.513	0.5	0.48	0.527	0.454	0.473	0.489	0.491	0.468	0.434	0.45
	430	0.495	0.5	0.481	0.52	0.448	0.499	0.45	0.506	0.482	0.497	0.422	0.456	0.469	0.511	0.497	0.478	0.525	0.452	0.471	0.487	0.489	0.467	0.432	0.448
	440	0.487	0.498	0.479	0.517	0.447	0.497	0.448	0.504	0.479	0.494	0.42	0.451	0.456	0.509	0.494	0.476	0.522	0.449	0.468	0.485	0.486	0.465	0.43	0.446
	450	0.482	0.495	0.475	0.514	0.444	0.494	0.447	0.502	0.477	0.492	0.418	0.448	0.445	0.506	0.491	0.473	0.518	0.446	0.466	0.482	0.484	0.463	0.428	0.444
	460	0.478	0.493	0.474	0.511	0.443	0.492	0.446	0.5	0.475	0.49	0.416	0.445	0.438	0.504	0.488	0.471	0.516	0.445	0.464	0.48	0.482	0.461	0.426	0.442
	470	0.475	0.492	0.472	0.51	0.442	0.491	0.445	0.499	0.474	0.489	0.414	0.442	0.434	0.503	0.487	0.471	0.515	0.444	0.463	0.479	0.482	0.46	0.425	0.44
	480	0.473	0.492	0.472	0.509	0.441	0.489	0.446	0.498	0.473	0.488	0.413	0.44	0.431	0.503	0.487	0.471	0.514	0.444	0.462	0.478	0.482	0.46	0.425	0.44
	490	0.471	0.489	0.47	0.506	0.44	0.487	0.443	0.496	0.471	0.486	0.411	0.438	0.427	0.5	0.485	0.468	0.51	0.442	0.461	0.476	0.479	0.457	0.423	0.437
	500	0.469	0.488	0.468	0.504	0.439	0.485	0.443	0.495	0.47	0.485	0.41	0.436	0.425	0.499	0.483	0.467	0.508	0.441	0.459	0.474	0.478	0.456	0.422	0.436
	510	0.468	0.487	0.467	0.502	0.438	0.483	0.442	0.493	0.469	0.484	0.408	0.435	0.424	0.497	0.482	0.466	0.506	0.44	0.458	0.472	0.477	0.455	0.421	0.434
	520	0.467	0.486	0.466	0.501	0.438	0.482	0.442	0.492	0.468	0.483	0.407	0.434	0.424	0.497	0.482	0.465	0.505	0.44	0.457	0.471	0.476	0.454	0.42	0.433
	530	0.466	0.485	0.464	0.499	0.437	0.479	0.441	0.491	0.466	0.482	0.406	0.432	0.424	0.495	0.481	0.463	0.502	0.438	0.455	0.469	0.475	0.452	0.42	0.431
	540	0.466	0.484	0.464	0.498	0.436	0.478	0.441	0.489	0.466	0.481	0.405	0.432	0.426	0.494	0.479	0.463	0.501	0.438	0.454	0.468	0.475	0.451	0.419	0.43
	550	0.466	0.482	0.462	0.495	0.435	0.476	0.439	0.488	0.464	0.479	0.403	0.431	0.427	0.492	0.478	0.46	0.498	0.437	0.453	0.466	0.473	0.449	0.417	0.429
	560	0.466	0.482	0.462	0.494	0.435	0.474	0.439	0.487	0.464	0.479	0.403	0.43	0.431	0.491	0.478	0.46	0.497	0.437	0.452	0.465	0.472	0.449	0.417	0.428
	570	0.467	0.48	0.46	0.492	0.434	0.472	0.439	0.485	0.462	0.478	0.402	0.43	0.435	0.49	0.477	0.459	0.495	0.436	0.451	0.463	0.471	0.447	0.416	0.426
	580	0.468	0.479	0.459	0.489	0.433	0.47	0.437	0.483	0.461	0.476	0.4	0.429	0.439	0.488	0.475	0.457	0.492	0.435	0.449	0.461	0.47	0.445	0.415	0.425
	590	0.47	0.478	0.458	0.488	0.433	0.468	0.437	0.482	0.46	0.475	0.399	0.43	0.446	0.487	0.475	0.456	0.491	0.435	0.448	0.46	0.469	0.444	0.414	0.424
	600	0.472	0.478	0.458	0.487	0.432	0.467	0.437	0.481	0.46	0.475	0.398	0.43	0.452	0.486	0.475	0.455	0.489	0.435	0.447	0.459	0.469	0.443	0.414	0.423
	610	0.474	0.476	0.456	0.485	0.431	0.465	0.435	0.479	0.458	0.473	0.397	0.43	0.457	0.484	0.473	0.453	0.487	0.434	0.446	0.456	0.467	0.441	0.412	0.421
	620	0.476	0.476	0.455	0.483	0.43	0.463	0.435	0.477	0.457	0.472	0.396	0.43	0.464	0.483	0.472	0.452	0.485	0.434	0.445	0.455	0.466	0.44	0.411	0.419
	630	0.478	0.474	0.454	0.481	0.429	0.461	0.434	0.475	0.455	0.47	0.394	0.43	0.47	0.481	0.471	0.45	0.482	0.433	0.443	0.453	0.464	0.438	0.409	0.417
	640	0.481	0.473	0.453	0.479	0.428	0.459	0.433	0.474	0.454	0.469	0.393	0.431	0.48	0.479	0.47	0.448	0.48	0.432	0.442	0.451	0.463	0.436	0.408	0.416
	650	0.485	0.472	0.452	0.478	0.427	0.457	0.432	0.472	0.454	0.468	0.392	0.432	0.489	0.478	0.469	0.447	0.479	0.432	0.441	0.45	0.462	0.435	0.407	0.415
	660	0.49	0.471	0.451	0.476	0.427	0.455	0.431	0.471	0.453	0.467	0.391	0.433	0.499	0.476	0.469	0.446	0.477	0.432	0.44	0.448	0.461	0.434	0.406	0.413
	670	0.493	0.47	0.45	0.475	0.426	0.454	0.43	0.469	0.452	0.466	0.39	0.434	0.506	0.475	0.468	0.445	0.475	0.432	0.44	0.447	0.46	0.432	0.405	0.412
	680	0.495	0.469	0.449	0.473	0.425	0.452	0.429	0.468	0.451	0.465	0.389	0.434	0.51	0.473	0.467	0.443	0.473	0.431	0.438	0.445	0.458	0.431	0.404	0.41
	690	0.494	0.468	0.448	0.471	0.424	0.45	0.428	0.466	0.449	0.463	0.388	0.433	0.51	0.472	0.466	0.441	0.471	0.43	0.437	0.443	0.457	0.429	0.403	0.409
	700	0.491	0.467	0.447	0.469	0.423	0.448	0.427	0.464	0.448	0.462	0.386	0.43	0.507	0.47	0.465	0.44	0.469	0.429	0.435	0.441	0.456	0.428	0.402	0.407
Read 4:Spectrum	300	0.816	0.819	0.818	0.853	0.786	0.866	0.78	0.86	0.835	0.84	0.785	0.795	0.789	0.854	0.838	0.838	0.846	0.796	0.797	0.846	0.833	0.826	0.788	0.786
	310	0.683	0.689	0.685	0.722	0.65	0.733	0.647	0.722	0.7	0.705	0.652	0.671	0.663	0.722	0.707	0.705	0.715	0.663	0.667	0.717	0.696	0.688	0.653	0.652
	320	0.606	0.612	0.607	0.645	0.569	0.654	0.569	0.64	0.62	0.625	0.574	0.601	0.595	0.644	0.629	0.627	0.637	0.585	0.589	0.641	0.615	0.605	0.573	0.573
	330	0.578	0.579	0.574	0.612	0.535	0.62	0.536	0.604	0.584	0.59	0.541	0.577	0.575	0.61	0.595	0.593	0.604	0.554	0.557	0.608	0.58	0.57	0.539	0.539
	340	0.575	0.572	0.566	0.607	0.524	0.606	0.526	0.593	0.573	0.581	0.528	0.572	0.578	0.602	0.587	0.584	0.596	0.546	0.547	0.599	0.57	0.561	0.529	0.53
	350	0.569	0.559	0.553	0.591	0.51	0.592	0.512	0.578	0.558	0.566	0.513	0.566	0.582	0.588	0.572	0.569	0.581	0.534	0.533	0.583	0.555	0.545	0.514	0.515
	360	0.564	0.543	0.539	0.575	0.495	0.576	0.497	0.561	0.542	0.55	0.497	0.56	0.587	0.571	0.556	0.552	0.564	0.521	0.517	0.566	0.538	0.528	0.498	0.498
	370	0.555	0.526	0.522	0.557	0.476	0.558	0.479	0.541	0.524	0.531	0.479	0.55	0.587	0.551	0.537	0.533	0.546	0.505	0.499	0.547	0.519	0.508	0.479	0.479
	380	0.545	0.51	0.506	0.541	0.46	0.542	0.463	0.524	0.507	0.514	0.462	0.538	0.582	0.535	0.521	0.515	0.53	0.49	0.483	0.53	0.502	0.491	0.463	0.463
	390	0.537	0.502	0.498	0.532	0.452	0.534	0.455	0.516	0.499	0.506	0.453	0.529	0.574	0.527	0.512	0.507	0.521	0.481	0.475	0.521	0.493	0.484	0.454	0.454
	400	0.528	0.496	0.491	0.527	0.447	0.528	0.45	0.51	0.492	0.5	0.447	0.517	0.558	0.521	0.506	0.501	0.516	0.475	0.469	0.516	0.487	0.478	0.448	0.449
	410	0.516	0.492	0.487	0.523	0.444	0.526	0.447	0.508	0.488	0.496	0.443	0.504	0.536	0.517	0.501	0.498	0.513	0.47	0.466	0.513	0.484	0.475	0.445	0.446
	420	0.502	0.489	0.483	0.52	0.443	0.524	0.445	0.506	0.485	0.493	0.44	0.489	0.509	0.515	0.498	0.496	0.511	0.466	0.463	0.511	0.482	0.473	0.443	0.444
	430	0.489	0.486	0.48	0.517	0.441	0.521	0.444	0.505	0.482	0.491	0.438	0.476	0.485	0.513	0.494	0.494	0.509	0.462	0.46	0.509	0.479	0.472	0.441	0.442
	440	0.481	0.483	0.477	0.514	0.439	0.519	0.442	0.503	0.479	0.489	0.436	0.467	0.469	0.51	0.491	0.492	0.507	0.458	0.458	0.506	0.477	0.47	0.44	0.44
	450	0.473	0.48	0.473	0.511	0.437	0.517	0.441	0.501	0.476	0.486	0.434	0.459	0.456	0.507	0.488	0.489	0.504	0.455	0.455	0.504	0.475	0.467	0.437	0.438
	460	0.468	0.479	0.471	0.509	0.436	0.515	0.44	0.499	0.474	0.484	0.432	0.454	0.447	0.505	0.486	0.487	0.502	0.453	0.453	0.502	0.473	0.466	0.435	0.436
	470	0.465	0.478	0.47	0.507	0.435	0.513	0.44	0.498	0.473	0.483	0.43	0.45	0.441	0.504	0.484	0.486	0.501	0.452	0.452	0.5	0.472	0.465	0.434	0.435
	480	0.463	0.478	0.47	0.506	0.435	0.512	0.44	0.498	0.472	0.482	0.429	0.446	0.437	0.505	0.484	0.487	0.501	0.452	0.452	0.5	0.472	0.465	0.434	0.434
	490	0.46	0.475	0.467	0.503	0.434	0.509	0.438	0.496	0.47	0.481	0.427	0.444	0.432	0.502	0.482	0.484	0.497	0.45	0.449	0.497	0.469	0.462	0.432	0.432
	500	0.458	0.473	0.466	0.501	0.432	0.507	0.437	0.494	0.469	0.479	0.425	0.441	0.43	0.5	0.48	0.482	0.495	0.448	0.448	0.495	0.468	0.46	0.431	0.43
	510	0.457	0.472	0.464	0.499	0.431	0.505	0.437	0.493	0.468	0.478	0.424	0.439	0.428	0.499	0.479	0.481	0.494	0.448	0.447	0.494	0.467	0.459	0.43	0.429
	520	0.456	0.472	0.464	0.498	0.431	0.503	0.436	0.492	0.467	0.477	0.423	0.439	0.429	0.498	0.479	0.48	0.492	0.447	0.446	0.492	0.466	0.458	0.429	0.428
	530	0.456	0.471	0.463	0.495	0.431	0.502	0.436	0.49	0.466	0.476	0.422	0.438	0.429	0.497	0.478	0.478	0.49	0.447	0.445	0.491	0.465	0.457	0.428	0.427
	540	0.456	0.47	0.462	0.494	0.43	0.5	0.436	0.489	0.465	0.475	0.421	0.439	0.432	0.496	0.477	0.478	0.489	0.447	0.444	0.489	0.465	0.456	0.428	0.426
	550	0.457	0.469	0.461	0.492	0.429	0.498	0.435	0.488	0.464	0.474	0.419	0.44	0.435	0.494	0.476	0.476	0.486	0.446	0.443	0.487	0.463	0.454	0.426	0.424
	560	0.458	0.468	0.46	0.491	0.429	0.496	0.434	0.487	0.463	0.473	0.419	0.442	0.44	0.494	0.476	0.475	0.485	0.446	0.442	0.486	0.463	0.453	0.426	0.424
	570	0.46	0.467	0.46	0.489	0.429	0.494	0.434	0.485	0.463	0.472	0.417	0.444	0.446	0.492	0.475	0.474	0.484	0.446	0.441	0.484	0.461	0.452	0.425	0.422
	580	0.462	0.466	0.459	0.487	0.428	0.492	0.433	0.483	0.461	0.471	0.416	0.446	0.452	0.49	0.473	0.472	0.481	0.446	0.44	0.482	0.46	0.45	0.424	0.421
	590	0.466	0.466	0.458	0.486	0.427	0.491	0.433	0.482	0.461	0.47	0.415	0.45	0.461	0.49	0.473	0.471	0.48	0.446	0.44	0.481	0.459	0.449	0.423	0.42
	600	0.469	0.466	0.459	0.485	0.428	0.489	0.433	0.481	0.46	0.47	0.414	0.454	0.47	0.489	0.473	0.471	0.479	0.447	0.44	0.48	0.459	0.448	0.423	0.419
	610	0.472	0.464	0.457	0.483	0.426	0.487	0.431	0.479	0.459	0.469	0.413	0.458	0.477	0.487	0.472	0.468	0.477	0.447	0.439	0.478	0.457	0.446	0.421	0.417
	620	0.476	0.463	0.457	0.482	0.426	0.485	0.431	0.478	0.458	0.468	0.412	0.461	0.486	0.486	0.472	0.467	0.475	0.447	0.438	0.477	0.456	0.445	0.42	0.416
	630	0.479	0.463	0.456	0.48	0.425	0.483	0.43	0.476	0.457	0.467	0.411	0.465	0.494	0.484	0.471	0.465	0.473	0.447	0.437	0.475	0.454	0.443	0.419	0.414
	640	0.485	0.462	0.456	0.479	0.424	0.482	0.429	0.475	0.456	0.466	0.41	0.47	0.507	0.483	0.47	0.464	0.471	0.448	0.437	0.473	0.453	0.442	0.417	0.413
	650	0.49	0.462	0.456	0.478	0.423	0.48	0.429	0.473	0.456	0.465	0.409	0.475	0.518	0.482	0.47	0.463	0.47	0.448	0.437	0.472	0.452	0.44	0.417	0.412
	660	0.496	0.461	0.456	0.477	0.423	0.478	0.428	0.472	0.456	0.465	0.408	0.481	0.53	0.48	0.47	0.461	0.468	0.449	0.436	0.47	0.451	0.439	0.416	0.411
	670	0.5	0.461	0.456	0.476	0.422	0.477	0.428	0.47	0.455	0.464	0.407	0.485	0.539	0.479	0.47	0.46	0.467	0.45	0.436	0.469	0.45	0.438	0.415	0.41
	680	0.503	0.46	0.456	0.474	0.422	0.475	0.427	0.469	0.455	0.463	0.406	0.487	0.544	0.478	0.469	0.459	0.465	0.45	0.436	0.468	0.449	0.436	0.414	0.409
	690	0.503	0.459	0.454	0.473	0.421	0.473	0.426	0.467	0.453	0.462	0.405	0.486	0.545	0.476	0.468	0.457	0.463	0.449	0.434	0.466	0.448	0.435	0.413	0.407
	700	0.5	0.458	0.453	0.471	0.42	0.471	0.425	0.466	0.452	0.46	0.404	0.484	0.541	0.475	0.467	0.456	0.462	0.448	0.433	0.464	0.447	0.433	0.412	0.406
Read 5:Spectrum	300	0.798	0.804	0.811	0.832	0.78	0.858	0.778	0.844	0.838	0.839	0.793	0.814	0.788	0.855	0.829	0.826	0.847	0.798	0.779	0.866	0.842	0.81	0.794	0.756
	310	0.671	0.676	0.679	0.703	0.643	0.725	0.646	0.708	0.704	0.705	0.66	0.696	0.665	0.724	0.699	0.693	0.715	0.668	0.651	0.738	0.705	0.672	0.659	0.623
	320	0.6	0.601	0.602	0.628	0.562	0.646	0.568	0.626	0.624	0.625	0.581	0.631	0.6	0.646	0.622	0.615	0.637	0.593	0.577	0.662	0.624	0.59	0.579	0.545
	330	0.575	0.569	0.57	0.596	0.529	0.612	0.535	0.591	0.59	0.592	0.549	0.611	0.583	0.611	0.588	0.581	0.604	0.562	0.546	0.629	0.589	0.554	0.544	0.512
	340	0.574	0.564	0.563	0.591	0.517	0.6	0.525	0.581	0.578	0.582	0.537	0.611	0.589	0.604	0.582	0.574	0.596	0.555	0.539	0.62	0.579	0.546	0.535	0.505
	350	0.571	0.55	0.551	0.578	0.503	0.585	0.512	0.566	0.564	0.568	0.522	0.61	0.595	0.589	0.567	0.559	0.581	0.544	0.526	0.604	0.564	0.53	0.52	0.491
	360	0.567	0.535	0.538	0.563	0.488	0.569	0.496	0.549	0.548	0.552	0.506	0.609	0.603	0.572	0.551	0.542	0.565	0.531	0.511	0.588	0.547	0.513	0.504	0.475
	370	0.56	0.518	0.522	0.546	0.47	0.551	0.479	0.53	0.53	0.534	0.488	0.602	0.605	0.554	0.534	0.523	0.547	0.515	0.494	0.568	0.528	0.494	0.485	0.457
	380	0.551	0.502	0.507	0.53	0.454	0.536	0.463	0.513	0.514	0.518	0.471	0.592	0.6	0.537	0.518	0.506	0.53	0.5	0.479	0.552	0.511	0.478	0.469	0.441
	390	0.543	0.494	0.499	0.522	0.447	0.528	0.455	0.505	0.505	0.509	0.462	0.582	0.592	0.528	0.509	0.498	0.522	0.492	0.471	0.543	0.502	0.469	0.461	0.433
	400	0.533	0.488	0.493	0.516	0.442	0.522	0.45	0.5	0.499	0.503	0.456	0.568	0.575	0.522	0.502	0.493	0.517	0.485	0.465	0.537	0.496	0.464	0.455	0.428
	410	0.519	0.483	0.487	0.511	0.439	0.519	0.447	0.497	0.494	0.499	0.453	0.549	0.55	0.518	0.497	0.489	0.514	0.479	0.461	0.534	0.492	0.461	0.451	0.425
	420	0.503	0.48	0.482	0.508	0.437	0.517	0.445	0.496	0.491	0.496	0.45	0.527	0.52	0.516	0.494	0.487	0.512	0.474	0.457	0.531	0.49	0.46	0.449	0.423
	430	0.489	0.476	0.477	0.504	0.435	0.514	0.443	0.495	0.487	0.493	0.447	0.509	0.494	0.513	0.49	0.485	0.51	0.469	0.453	0.529	0.488	0.458	0.447	0.422
	440	0.48	0.473	0.473	0.501	0.434	0.512	0.442	0.493	0.485	0.491	0.445	0.497	0.477	0.511	0.486	0.483	0.507	0.465	0.451	0.526	0.486	0.456	0.445	0.42
	450	0.471	0.47	0.47	0.498	0.432	0.509	0.44	0.491	0.481	0.488	0.442	0.487	0.462	0.507	0.483	0.48	0.504	0.461	0.448	0.523	0.483	0.454	0.442	0.418
	460	0.465	0.468	0.467	0.495	0.43	0.508	0.439	0.489	0.479	0.486	0.44	0.48	0.453	0.505	0.48	0.478	0.503	0.459	0.446	0.521	0.481	0.452	0.441	0.416
	470	0.461	0.467	0.466	0.494	0.43	0.506	0.439	0.489	0.478	0.485	0.439	0.474	0.445	0.504	0.48	0.478	0.501	0.458	0.445	0.52	0.48	0.452	0.44	0.415
	480	0.459	0.467	0.465	0.493	0.429	0.504	0.439	0.489	0.477	0.484	0.437	0.47	0.44	0.504	0.479	0.478	0.502	0.458	0.445	0.519	0.48	0.452	0.439	0.416
	490	0.456	0.464	0.463	0.49	0.428	0.502	0.437	0.486	0.475	0.482	0.436	0.466	0.435	0.502	0.476	0.475	0.498	0.455	0.442	0.517	0.478	0.449	0.438	0.413
	500	0.453	0.463	0.461	0.488	0.427	0.5	0.436	0.485	0.474	0.481	0.434	0.463	0.431	0.5	0.475	0.473	0.496	0.454	0.441	0.515	0.476	0.447	0.436	0.412
	510	0.452	0.462	0.46	0.486	0.426	0.499	0.436	0.484	0.473	0.48	0.433	0.461	0.43	0.499	0.474	0.472	0.495	0.453	0.44	0.513	0.475	0.447	0.435	0.411
	520	0.452	0.461	0.46	0.486	0.426	0.497	0.435	0.483	0.472	0.479	0.432	0.461	0.43	0.498	0.474	0.472	0.493	0.453	0.439	0.511	0.475	0.446	0.435	0.41
	530	0.452	0.46	0.458	0.484	0.425	0.495	0.435	0.482	0.471	0.478	0.431	0.461	0.431	0.496	0.472	0.47	0.491	0.452	0.438	0.51	0.473	0.444	0.434	0.409
	540	0.453	0.459	0.458	0.483	0.425	0.493	0.435	0.481	0.47	0.478	0.43	0.463	0.435	0.495	0.472	0.47	0.49	0.453	0.438	0.508	0.473	0.444	0.433	0.408
	550	0.454	0.458	0.457	0.481	0.424	0.491	0.434	0.479	0.469	0.476	0.428	0.465	0.439	0.494	0.471	0.468	0.488	0.452	0.437	0.506	0.471	0.441	0.432	0.407
	560	0.456	0.458	0.458	0.479	0.424	0.49	0.434	0.479	0.469	0.476	0.428	0.469	0.445	0.493	0.471	0.468	0.487	0.453	0.437	0.505	0.471	0.441	0.432	0.407
	570	0.459	0.457	0.457	0.478	0.423	0.488	0.433	0.477	0.468	0.475	0.427	0.474	0.453	0.492	0.47	0.466	0.485	0.453	0.436	0.504	0.47	0.44	0.431	0.406
	580	0.462	0.456	0.457	0.477	0.422	0.486	0.432	0.476	0.467	0.474	0.425	0.478	0.46	0.49	0.469	0.465	0.483	0.453	0.435	0.502	0.469	0.438	0.429	0.404
	590	0.467	0.456	0.457	0.476	0.422	0.485	0.432	0.475	0.466	0.474	0.424	0.485	0.471	0.489	0.469	0.464	0.481	0.454	0.435	0.5	0.468	0.437	0.429	0.403
	600	0.472	0.456	0.458	0.476	0.422	0.484	0.432	0.474	0.466	0.474	0.424	0.492	0.481	0.489	0.47	0.464	0.481	0.455	0.436	0.5	0.468	0.437	0.429	0.403
	610	0.475	0.455	0.458	0.474	0.421	0.482	0.431	0.472	0.465	0.472	0.423	0.498	0.49	0.487	0.469	0.462	0.478	0.455	0.435	0.497	0.466	0.435	0.427	0.401
	620	0.48	0.455	0.458	0.474	0.421	0.48	0.431	0.471	0.465	0.472	0.422	0.504	0.5	0.486	0.469	0.461	0.477	0.456	0.435	0.496	0.465	0.434	0.427	0.401
	630	0.484	0.454	0.458	0.472	0.42	0.479	0.43	0.47	0.464	0.471	0.42	0.51	0.51	0.485	0.468	0.459	0.475	0.456	0.434	0.494	0.464	0.432	0.425	0.399
	640	0.491	0.454	0.458	0.472	0.419	0.477	0.43	0.468	0.463	0.47	0.42	0.518	0.524	0.483	0.468	0.458	0.473	0.457	0.435	0.492	0.463	0.43	0.424	0.398
	650	0.497	0.454	0.459	0.471	0.419	0.476	0.43	0.467	0.463	0.47	0.419	0.526	0.537	0.482	0.468	0.457	0.472	0.458	0.435	0.491	0.462	0.43	0.424	0.398
	660	0.504	0.455	0.46	0.471	0.419	0.475	0.429	0.466	0.463	0.47	0.418	0.534	0.55	0.481	0.468	0.456	0.47	0.46	0.436	0.49	0.461	0.428	0.423	0.397
	670	0.509	0.455	0.461	0.471	0.418	0.473	0.429	0.464	0.463	0.469	0.417	0.539	0.56	0.481	0.468	0.455	0.469	0.461	0.436	0.489	0.46	0.427	0.422	0.396
	680	0.512	0.454	0.461	0.47	0.417	0.472	0.429	0.463	0.462	0.468	0.416	0.542	0.566	0.479	0.467	0.453	0.467	0.461	0.435	0.487	0.459	0.425	0.421	0.395
	690	0.512	0.453	0.46	0.469	0.417	0.47	0.428	0.462	0.461	0.467	0.415	0.542	0.567	0.478	0.467	0.452	0.466	0.46	0.435	0.485	0.458	0.424	0.42	0.394
	700	0.51	0.452	0.459	0.467	0.416	0.469	0.427	0.46	0.46	0.466	0.413	0.539	0.563	0.477	0.466	0.451	0.464	0.459	0.433	0.484	0.457	0.423	0.419	0.392

[truncated: 57 more sheets: Fig-1f-0.2uM-Rep2, Fig-1f-0.2uM-Rep3, Fig-2-Rep1, Fig-2-Rep2, Fig-2-Rep3, Fig-3a-10uMDTPA-Rep1, Fig-3a-10uMDTPA-Rep2, Fig-3a-10uMDTPA-Rep3, Fig-3b-12.5uMDTPA-Rep1, Fig-3b-12.5uMDTPA-Rep2, Fig-3b-12.5uMDTPA-Rep3, Fig-3c-15uMDTPA-Rep1, Fig-3c-15uMDTPA-Rep2, Fig-3c-15uMDTPA-Rep3, Fig-4a-0uMField-Rep1, Fig-4a-0uMField-Rep2, Fig-4a-0uMField-Rep3, Fig-4b-20uMField-Rep1, Fig-4b-20uMField-Rep2, Fig-4b-20uMField-Rep3 …]
